# Supplementary material for: Sea urchin intestinal bacterial communities depend on seaweed diet and contain nitrogen-fixing symbionts
Source: FEMS Microbiol Ecol. 2025 Jan 14;101(2):fiaf006. doi: 10.1093/femsec/fiaf006 (PMC11797059; doi:10.1093/femsec/fiaf006)
Supplement: fiaf006_Supplemental_Files [file fiaf006_supplemental_files.zip]

Archive with 6 entries (6 files):
- FigS1.pdf
- SD1_sea_urchin_data.xlsx
- SD2_urchin_seqs.fasta
- SD3_Differentially_abundant_ASVs.xlsx
- SD4_NifH_protein_aligned.fas
- Table_S1.docx
