# Supplementary material for: Sea urchin intestinal bacterial communities depend on seaweed diet and contain nitrogen-fixing symbionts
Source: FEMS Microbiol Ecol. 2025 Jan 14;101(2):fiaf006. doi: 10.1093/femsec/fiaf006 (PMC11797059; doi:10.1093/femsec/fiaf006)
Supplement: fiaf006_Supplemental_Files [file fiaf006_supplemental_files.zip › SD1_sea_urchin_data.xlsx]

## Sheet: ASV read counts
	1	2	3	4	5	6	7	8	9	10	11	12	13	14	15	16	17	18	19	20	21	22	23	24	25	26	27	28	29	30	31	32	33	34	35	36	37	38	39	40	41	42	43	44	45	46	47	48	49
A-1	4680	1392	0	1667	357	0	809	134	906	771	1282	0	0	0	89	0	569	165	530	0	52	308	139	0	0	73	88	67	160	0	66	185	0	247	26	0	0	168	83	0	61	31	29	26	0	0	57	259	0
A-2	10283	175	0	600	4988	0	761	76	983	1776	1976	0	35	0	16	0	265	110	259	0	98	209	242	0	0	0	125	1104	150	0	295	318	0	59	0	0	0	50	31	0	110	59	56	42	0	0	13	237	0
A-3	7344	896	0	1518	607	0	274	202	841	1398	573	0	0	0	96	0	387	311	330	0	22	404	308	0	0	0	0	128	65	33	17	225	0	275	0	0	0	0	22	0	85	13	57	46	0	0	86	21	0
A-4	9717	392	0	1267	767	0	281	95	2444	780	807	0	0	0	125	0	551	1699	82	0	72	13	157	0	0	0	510	168	196	0	518	129	0	315	0	40	0	0	0	0	144	0	19	60	0	0	131	0	0
A-5	9053	2051	0	156	976	0	390	1396	1399	1107	221	0	0	0	31	0	361	756	1443	0	101	180	410	0	0	182	142	182	142	0	180	175	0	355	33	0	0	0	25	0	71	0	110	119	0	0	28	7	0
A-6	9353	3856	0	1257	3001	0	1243	50	344	1815	1099	0	9	0	0	0	351	162	213	0	165	160	421	0	0	0	206	0	101	0	0	183	0	83	49	0	0	247	140	0	123	137	128	62	0	0	0	560	0
F-12-1	13254	13942	0	694	37	0	110	39	451	12	0	0	164	0	90	0	247	0	0	622	0	0	6	0	0	20	0	0	0	1355	0	35	7	5	0	0	0	0	0	0	0	0	7	0	0	0	0	0	0
F-12-2	8975	22345	0	161	0	0	0	30	133	0	28	0	0	0	9	0	341	0	0	0	0	10	0	0	0	0	0	0	0	196	0	0	0	0	0	0	0	0	0	0	0	0	0	0	0	0	0	0	0
F-12-3	19807	21114	0	236	0	0	0	53	252	0	0	0	350	0	75	0	208	9	0	225	0	0	0	0	0	0	0	0	13	568	0	0	0	0	0	0	0	0	0	0	0	0	0	0	0	0	0	0	0
F-2-1	21364	7485	0	1951	512	0	1143	176	1048	359	430	0	221	0	240	0	436	0	59	0	17	425	114	0	0	223	123	113	116	53	0	40	0	80	0	0	0	0	125	0	29	8	20	86	0	0	13	6	0
F-2-2	830	30351	0	0	0	0	0	0	46	0	0	0	0	0	0	0	118	0	0	0	0	0	0	0	0	0	0	0	0	64	0	0	18	0	0	0	0	0	0	0	0	0	0	0	0	0	0	0	0
F-2-3	16015	8244	0	1273	409	0	1445	43	359	598	532	0	81	0	109	0	118	0	172	0	43	1148	295	0	0	578	97	82	39	35	0	0	0	119	0	0	0	171	59	0	0	20	194	0	0	0	0	74	0
F-4-1	15890	11858	0	2403	55	0	422	193	225	55	217	0	84	0	342	0	113	0	0	206	11	56	203	0	0	66	188	0	51	607	0	0	0	48	0	8	0	0	0	0	0	0	0	0	0	181	79	0	8
F-4-2	22632	2040	0	1858	1239	0	1387	1082	716	530	3008	0	132	0	195	0	174	356	17	47	14	134	771	0	0	310	524	237	127	49	10	0	0	153	0	0	0	189	54	0	0	0	9	0	0	217	19	13	15
F-4-3	19854	4400	0	125	1201	0	550	4312	215	137	231	0	30	0	150	0	40	286	0	144	38	6	319	0	0	118	160	233	75	57	0	0	0	10	187	0	0	0	0	0	771	0	33	0	0	291	84	14	0
K-3-1	5977	379	0	477	886	0	630	136	1068	1631	630	0	0	0	0	0	113	132	848	0	1630	75	225	0	0	77	189	176	136	0	158	63	2	132	1047	55	0	129	93	0	83	146	262	203	0	0	26	42	0
K-3-2	7484	1307	0	290	585	0	282	0	2239	2219	888	0	3	0	0	0	305	1496	940	0	681	179	100	0	0	0	192	129	23	0	709	882	0	67	1340	1963	0	65	122	0	97	65	166	0	0	0	0	275	0
K-3-3	102	1453	0	42	0	0	0	0	21	34	0	0	0	0	65	0	0	0	0	0	0	0	0	0	0	0	0	0	9	95	0	0	8	0	0	0	0	0	0	0	0	0	0	0	0	0	10	0	0
K-6-1	3809	1704	0	1142	234	0	208	0	119	1070	548	0	0	0	0	0	12	0	58	0	999	181	418	0	0	73	0	0	173	0	168	107	0	0	15	0	0	652	890	0	0	936	422	178	0	0	21	197	0
K-6-2	7006	1598	0	1096	155	0	814	22	1239	1896	350	0	0	0	78	0	547	310	421	0	519	334	123	0	0	0	103	0	244	51	443	340	0	49	85	338	0	601	360	0	103	350	304	397	0	0	49	73	0
K-6-3	5162	1541	0	374	388	0	152	17	1145	751	360	0	18	0	47	0	94	326	343	0	383	316	92	0	0	0	0	89	109	40	518	220	0	21	82	319	0	223	231	0	45	323	242	200	0	0	26	87	0
P-10-1	10640	0	560	395	21	207	458	74	704	126	0	849	42	693	1335	679	57	0	0	56	0	0	0	0	0	0	22	0	80	0	0	0	30	13	0	0	15	0	12	61	0	0	6	17	551	0	54	0	131
P-10-2	9117	27	555	144	499	0	1234	441	41	484	182	0	401	0	1018	0	43	0	31	1973	541	23	17	0	0	0	206	114	313	0	24	0	0	39	9	0	0	0	49	0	0	0	32	0	327	0	591	0	221
P-10-3	599	0	20397	0	0	0	0	3	0	0	0	0	0	0	0	0	0	0	0	26	0	0	0	0	0	0	0	0	0	0	0	0	1573	0	0	0	1857	0	0	0	0	0	0	0	0	0	0	0	0
P-5-1	8956	0	5732	43	0	0	19	31	51	0	0	209	0	143	333	0	0	8	0	8	3	0	0	0	0	0	0	0	0	0	0	0	1126	0	0	0	696	0	0	0	16	0	0	0	712	0	163	0	0
P-5-2	31207	0	1878	12	647	0	30	1478	132	100	0	0	0	0	154	0	0	0	0	1413	30	0	0	0	0	0	0	0	41	0	0	0	27	12	0	0	0	0	12	0	0	0	13	0	0	0	50	0	13
P-5-3	23165	0	1422	264	1331	0	160	77	171	143	128	0	524	40	1264	0	67	91	7	136	22	169	0	0	0	0	21	0	94	0	0	0	9	8	0	0	0	0	0	0	0	0	0	6	46	260	207	0	49
P-7-1	4806	0	7848	0	42	0	89	55	13	98	0	0	32	41	24	0	0	0	0	23	0	0	0	23	0	0	244	0	0	0	0	0	169	0	0	0	37	0	55	0	0	0	0	15	370	0	23	20	0
P-7-2	22371	0	1489	41	0	0	37	2491	37	25	23	0	26	87	675	0	0	0	0	478	0	0	0	0	0	0	0	0	16	0	0	0	0	0	0	0	5	0	0	2166	0	0	0	0	39	280	100	0	15
P-7-3	31141	0	912	302	186	0	395	3412	123	95	447	0	0	68	382	0	21	0	41	30	223	30	0	0	0	33	0	0	306	0	0	0	0	44	0	0	0	0	0	25	139	0	0	10	24	134	67	0	1290
S-1-1	10593	43	0	1590	303	1882	2462	896	239	404	230	2054	110	1478	98	1174	216	52	118	0	9	16	123	0	552	138	291	66	66	0	17	136	0	208	0	0	0	0	0	77	53	0	0	99	0	0	0	0	23
S-1-2	21318	0	0	3506	429	0	1502	1797	183	207	135	0	630	136	266	0	115	175	146	23	0	88	106	90	0	267	114	108	183	0	12	0	0	75	0	0	0	0	7	65	272	0	0	97	0	0	43	15	106
S-1-3	13134	0	0	989	499	0	853	30	147	27	81	0	2200	61	68	0	92	0	25	118	0	274	60	1105	0	152	81	83	142	0	0	0	0	59	0	0	0	0	29	0	64	0	0	15	0	0	0	0	0
S-11-1	18047	0	0	1348	2740	0	2317	866	966	343	150	0	127	137	80	0	179	0	180	37	0	363	219	0	309	1379	53	568	94	0	11	0	0	271	0	0	0	83	62	0	93	31	7	181	0	0	0	61	7
S-11-2	13464	0	36	965	50	4301	16	52	522	20	0	3173	379	2420	99	2204	99	0	0	17	0	331	5	2491	559	0	0	0	0	0	0	0	0	0	0	0	0	0	0	0	0	0	0	9	0	0	0	0	61
S-11-3	9041	0	67	0	0	13262	9	0	830	0	0	4056	151	2839	0	1902	26	0	0	0	0	0	0	236	0	0	0	0	0	0	0	0	0	0	0	0	0	0	0	0	0	0	0	0	0	0	0	0	0
S-9-1	14156	0	0	4429	113	241	867	268	203	97	185	441	761	282	355	332	171	0	0	68	11	30	13	45	0	80	0	0	199	0	0	0	0	119	0	0	0	0	9	0	0	0	0	110	0	419	46	7	18
S-9-2	12734	0	0	2844	443	317	1847	1410	584	120	102	441	4327	335	92	417	318	0	21	0	0	193	34	0	2231	161	123	0	80	0	0	0	0	54	0	0	0	0	14	0	0	0	0	137	0	111	28	17	0
S-9-3	13801	0	15	518	0	3095	0	36	235	0	0	2017	391	1563	63	1150	31	0	0	314	0	0	0	0	303	0	0	0	14	0	0	0	0	0	0	0	0	0	0	0	0	0	0	0	0	170	0	0	0
neg-ctrl	0	0	0	0	0	0	0	0	0	0	0	0	0	0	0	0	0	0	0	0	0	0	0	0	0	0	0	0	0	0	0	0	0	0	0	0	0	0	0	0	0	0	0	0	0	0	0	0	0
[truncated: 565 more columns]

## Sheet: ASV taxonomic classification
	level1	level2	level3	level4	level5	level6	level7	level8	level9
1	Bacteria	Proteobacteria	Gammaproteobacteria	Alteromonadales	Psychromonadaceae	Psychromonas
2	Eukaryota	Plastid	stramenopiles (Plastid)	PX clade (Plastid)	Phaeophyceae (Plastid)	Fucales (Plastid)	Fucaceae (Plastid)	Fucus (Plastid)	Fucus vesiculosus Plastid
3	Eukaryota	Plastid	Rhodophyta (Plastid)	Florideophyceae (Plastid)	Palmariales (Plastid)	Palmariaceae (Plastid)	Palmaria (Plastid)
4	Bacteria	Bacteroidetes	Flavobacteria	Flavobacteriales	Flavobacteriaceae	Lutibacter
5	Bacteria	Bacteroidetes	Bacteroidia	Bacteroidales	Porphyromonadaceae
6	Bacteria	Bacteroidetes	Flavobacteria	Flavobacteriales	Flavobacteriaceae	Lutibacter
7	Bacteria	Bacteroidetes	Prolixibacter incertae sedis	Prolixibacter
8	Bacteria	Fusobacteria	Fusobacteria (class)	Fusobacteriales	Fusobacteriaceae	Propionigenium
9	Bacteria	Proteobacteria	Gammaproteobacteria
10	Bacteria	Proteobacteria	Deltaproteobacteria	Desulfobacterales	Desulfobulbaceae	Desulfotalea
11	Bacteria	Bacteroidetes	Bacteroidia	Bacteroidales	Porphyromonadaceae
12	Bacteria	Proteobacteria	Gammaproteobacteria	Alteromonadales	Psychromonadaceae	Psychromonas
13	Bacteria	Proteobacteria	Epsilonproteobacteria	Campylobacterales	Helicobacteraceae	Unknown Helicobacteraceae genus
14	Bacteria	Proteobacteria	Gammaproteobacteria	Alteromonadales	Psychromonadaceae	Psychromonas
15	Bacteria	Proteobacteria	Gammaproteobacteria	Alteromonadales	Shewanellaceae	Shewanella
16	Bacteria	Proteobacteria	Gammaproteobacteria	Alteromonadales	Psychromonadaceae	Psychromonas
17	Bacteria	Proteobacteria	Gammaproteobacteria	Alteromonadales	Colwelliaceae	Colwellia
18	Bacteria	Bacteroidetes	Bacteroidia	Bacteroidales	Porphyromonadaceae
19	Bacteria	Lentisphaerae	Lentisphaeria	R76-B128
20	Bacteria	Proteobacteria	Epsilonproteobacteria	Campylobacterales	Helicobacteraceae	Sulfurimonas
21	Bacteria	Bacteroidetes	BD2-2
22	Bacteria	Lentisphaerae	Lentisphaeria	Ver1
23	Bacteria	Bacteroidetes	Bacteroidia	Bacteroidales	Porphyromonadaceae
24	Eukaryota	Plastid	stramenopiles (Plastid)	PX clade (Plastid)	Phaeophyceae (Plastid)	Fucales (Plastid)	Fucaceae (Plastid)
25	Bacteria	Proteobacteria	Gammaproteobacteria	Alteromonadales	Psychromonadaceae	Psychromonas
26	Bacteria	Bacteroidetes	Bacteroidia	Bacteroidales	Porphyromonadaceae
27	Bacteria	Firmicutes	Clostridia	Clostridiales	Family XII Incertae Sedis (Clostridiales)	Unknown Family XII Incertae Sedis (Clostridiales) genus
28	Bacteria	Bacteroidetes	Bacteroidia	Bacteroidales	Porphyromonadaceae
29	Bacteria	Proteobacteria	Gammaproteobacteria	Alteromonadales	Colwelliaceae	Colwellia
30	Eukaryota	Plastid	stramenopiles (Plastid)	PX clade (Plastid)	Phaeophyceae (Plastid)	Ectocarpales (Plastid)
31	Bacteria	Bacteroidetes	BD2-2
32	Bacteria	Proteobacteria	Gammaproteobacteria	Alteromonadales	Psychromonadaceae	Psychromonas
33	Bacteria	Actinobacteria	Thermoleophilia	AKIW543
34	Bacteria	Bacteroidetes	Sphingobacteria	Sphingobacteriales	Unknown Sphingobacteriales family
35	Bacteria	Lentisphaerae	Lentisphaeria	R76-B128
36	Bacteria	Spirochaetes	Spirochaetes (class)	Spirochaetales	Spirochaetaceae	Spirochaeta
37
38	Bacteria	Bacteroidetes	Bacteroidia	Bacteroidales	Porphyromonadaceae
39	Bacteria	Bacteroidetes	Sphingobacteria	Sphingobacteriales	WCHB1-69
40	Bacteria	Proteobacteria	Epsilonproteobacteria	Campylobacterales	Helicobacteraceae	Arcobacter
41	Bacteria	Bacteroidetes	Prolixibacter incertae sedis	Prolixibacter
42	Bacteria	Proteobacteria	Deltaproteobacteria	Desulfobacterales	Desulfobulbaceae
43	Bacteria	Proteobacteria	Deltaproteobacteria	Desulfobacterales	Desulfobacteraceae	Unknown Desulfobacteraceae genus
44	Bacteria	Bacteroidetes	Bacteroidia	Bacteroidales	Porphyromonadaceae
45	Eukaryota	Plastid	stramenopiles (Plastid)	PX clade (Plastid)	Phaeophyceae (Plastid)	Ectocarpales (Plastid)
46	Bacteria	Proteobacteria	Gammaproteobacteria	Alteromonadales	Psychromonadaceae	Psychromonas
47	Bacteria	Proteobacteria	Gammaproteobacteria	Alteromonadales	Shewanellaceae	Shewanella
48	Bacteria	Firmicutes	Clostridia	Clostridiales	Unknown Clostridiales family
49	Bacteria	Proteobacteria	Epsilonproteobacteria	Campylobacterales	Helicobacteraceae	Arcobacter
50	Bacteria	Bacteroidetes	BD2-2
51	Bacteria	Bacteroidetes	Bacteroidia	Bacteroidales	Porphyromonadaceae
52	Bacteria	Bacteroidetes	Flavobacteria	Unknown Flavobacteria order
53	Bacteria	Bacteroidetes	Bacteroidia	Bacteroidales	Porphyromonadaceae
54	Bacteria	Bacteroidetes	Flavobacteria	Flavobacteriales	Flavobacteriaceae	Lutibacter
55	Bacteria	Verrucomicrobia	Opitutae	Puniceicoccales	Puniceicoccaceae
56	Bacteria	Cyanobacteria	Cyanobacteria (class)	Chroococcales	Xenococcus and Stanieria Cluster	Stanieria Cluster 2
57	Bacteria	Bacteroidetes	Bacteroidia	Bacteroidales	Porphyromonadaceae
58	Bacteria	Proteobacteria	Alphaproteobacteria	Rhodospirillales	Rhodospirillaceae
59	Bacteria	Bacteroidetes	BD2-2
60	Bacteria	Firmicutes	Clostridia	Clostridiales	Family XII Incertae Sedis (Clostridiales)	Unknown Family XII Incertae Sedis (Clostridiales) genus
61	Bacteria	Proteobacteria	Gammaproteobacteria	Alteromonadales	Moritellaceae	Moritella
62	Bacteria	Bacteroidetes	BD2-2
63	Bacteria	Lentisphaerae	Lentisphaeria	R76-B128
64	Bacteria	Spirochaetes	Spirochaetes (class)	Spirochaetales	Unknown Spirochaetales family
65	Bacteria	Lentisphaerae	Lentisphaeria	Victivallales	Unknown Victivallales family
66	Bacteria	Proteobacteria	Alphaproteobacteria	Rhodobacterales	Rhodobacteraceae	Leisingera
67	Bacteria	Planctomycetes	Planctomycetacia	Planctomycetales	Planctomycetaceae	Blastopirellula
68	Eukaryota	Mitochondrion	stramenopiles (Mitochondrion)	Oomycetes (Mitochondrion)	Unknown Oomycetes (Mitochondrion) order
69	Bacteria	Proteobacteria	Deltaproteobacteria	Desulfobacterales	Desulfobulbaceae	Desulfotalea
70	Bacteria	Lentisphaerae	Lentisphaeria	Victivallales	Victivallaceae
71	Bacteria	Bacteroidetes	Bacteroidia	Bacteroidales	Porphyromonadaceae
72	Bacteria	Proteobacteria	Alphaproteobacteria	Unknown Alphaproteobacteria order
73	Bacteria	Bacteroidetes	BD2-2
74	Bacteria	Proteobacteria	Gammaproteobacteria	Vibrionales	Vibrionaceae
75	Bacteria	Bacteroidetes	Bacteroidia	Bacteroidales	Marinilabiaceae
76	Bacteria	Bacteroidetes	Flavobacteria	Flavobacteriales	Flavobacteriaceae	Lutibacter
77	Bacteria	Proteobacteria	Gammaproteobacteria	Alteromonadales	Shewanellaceae	Shewanella
78	Bacteria	Planctomycetes	Planctomycetacia	Planctomycetales	Planctomycetaceae	Blastopirellula
79	Bacteria	Bacteroidetes	SB-1
80	Bacteria	Planctomycetes	vadinHA49
81	Bacteria	Proteobacteria	Alphaproteobacteria	Rhodobacterales	Rhodobacteraceae
82	Bacteria	Lentisphaerae	Lentisphaeria	R76-B128
83	Bacteria	Proteobacteria	Gammaproteobacteria	Vibrionales	Vibrionaceae	Vibrio
84	Bacteria	Proteobacteria	Gammaproteobacteria	Alteromonadales	Colwelliaceae	Colwellia
85	Bacteria	Proteobacteria	Epsilonproteobacteria	Campylobacterales	Helicobacteraceae	Sulfurimonas
86	Bacteria	Proteobacteria	Gammaproteobacteria	Unknown Gammaproteobacteria order
87	Bacteria	Bacteroidetes	SB-1
88	Bacteria	Spirochaetes	Spirochaetes (class)	Spirochaetales	Spirochaetaceae	Spirochaeta
89	Bacteria	Proteobacteria	Betaproteobacteria	Burkholderiales	Burkholderiaceae	Ralstonia
90	Bacteria	Lentisphaerae	Lentisphaeria	Victivallales	Unknown Victivallales family
91	Bacteria	Bacteroidetes	Flavobacteria	Flavobacteriales	Cryomorphaceae	Owenweeksia
92	Eukaryota	Plastid	Viridiplantae (Plastid)	Chlorophyta (Plastid)	Ulvophyceae (Plastid)	Ulvales (Plastid)	Unknown Ulvales (Plastid) genus
93	Bacteria	RF3
94	Eukaryota	Plastid	stramenopiles (Plastid)	PX clade (Plastid)	Phaeophyceae (Plastid)	Ectocarpales (Plastid)
95	Bacteria	Bacteroidetes	Bacteroidia	Bacteroidales	Porphyromonadaceae
96	Bacteria	Bacteroidetes	Prolixibacter incertae sedis	Unknown Prolixibacter incertae sedis genus
97	Bacteria	Proteobacteria	Deltaproteobacteria	Desulfobacterales	Desulfobulbaceae	Desulforhopalus
98	Bacteria	Proteobacteria	Gammaproteobacteria	Vibrionales	Vibrionaceae	Photobacterium
99	Bacteria	Firmicutes	Clostridia	Unknown Clostridia order
100	Bacteria	Proteobacteria	Epsilonproteobacteria	Campylobacterales	Helicobacteraceae	Arcobacter
101	Bacteria	Spirochaetes	Spirochaetes (class)	Unknown Spirochaetes (class) order
102	Bacteria	Lentisphaerae	Lentisphaeria	Victivallales	Unknown Victivallales family
103	Bacteria	Proteobacteria	Gammaproteobacteria	Chromatiales	Granulosicoccaceae	Granulosicoccus
104	Bacteria	Proteobacteria	Gammaproteobacteria	Alteromonadales	Shewanellaceae	Shewanella
105	Bacteria	Spirochaetes	Spirochaetes (class)	Spirochaetales	Spirochaetaceae	Spirochaeta
106	Bacteria	Bacteroidetes	Flavobacteria	Flavobacteriales	Flavobacteriaceae
107	Bacteria	Bacteroidetes	Bacteroidia	Bacteroidales	Porphyromonadaceae
108	Bacteria	Tenericutes	Mollicutes	Unknown Mollicutes order
109	Bacteria	Planctomycetes	vadinHA49
110	Bacteria	Proteobacteria	Gammaproteobacteria	Vibrionales	Vibrionaceae	Vibrio
111	Bacteria	Proteobacteria	Deltaproteobacteria	Desulfobacterales	Desulfobacteraceae
112	Bacteria	Proteobacteria	Deltaproteobacteria	Desulfobacterales	Desulfobulbaceae	Desulfobulbus
113	Bacteria	Firmicutes	Clostridia	Clostridiales	Unknown Clostridiales family
114	Bacteria	Spirochaetes	Spirochaetes (class)	Spirochaetales	Spirochaetaceae	Spirochaeta
115	Eukaryota	Plastid	stramenopiles (Plastid)	PX clade (Plastid)	Phaeophyceae (Plastid)	Ectocarpales (Plastid)	Ectocarpaceae (Plastid)	Ectocarpus (Plastid)	Ectocarpus siliculosus
116	Bacteria	Planctomycetes	Planctomycetacia	Planctomycetales	Planctomycetaceae	Rhodopirellula
117	Bacteria	Proteobacteria	Alphaproteobacteria	Rhodobacterales	Rhodobacteraceae
118	Bacteria	Proteobacteria	Alphaproteobacteria	Rhodobacterales	Rhodobacteraceae	Phaeobacter
119	Bacteria	Proteobacteria	Gammaproteobacteria	E01-9C-26 marine group
120	Bacteria	Proteobacteria	Gammaproteobacteria	Alteromonadales	Shewanellaceae	Shewanella
121	Bacteria	Actinobacteria	Acidimicrobiia	Acidimicrobiales
122	Bacteria	Bacteroidetes	Flavobacteria	Flavobacteriales	Flavobacteriaceae
123	Bacteria	Proteobacteria	Deltaproteobacteria	Desulfovibrionales	Desulfovibrionaceae	Desulfovibrio
124	Bacteria	Lentisphaerae	Lentisphaeria	Unknown Lentisphaeria order
125	Bacteria	Planctomycetes	Planctomycetacia	Planctomycetales	Planctomycetaceae	Rhodopirellula
126	Bacteria	Proteobacteria	Deltaproteobacteria	Desulfovibrionales	Unknown Desulfovibrionales family
127	Bacteria	Proteobacteria	Gammaproteobacteria	Alteromonadales	Alteromonadaceae
128	Bacteria	Firmicutes	Clostridia	Clostridiales	Lachnospiraceae
129	Bacteria	Proteobacteria	Gammaproteobacteria	Alteromonadales	Colwelliaceae	Colwellia
130	Bacteria	Proteobacteria	Gammaproteobacteria	Alteromonadales	Colwelliaceae	Colwellia
131	Bacteria	Acidobacteria	Acidobacteria (class)	Acidobacteria group 3	Candidatus Solibacter
132	Bacteria	Lentisphaerae	Lentisphaeria	Unknown Lentisphaeria order
133	Bacteria	Proteobacteria	Alphaproteobacteria	Unknown Alphaproteobacteria order
134	Bacteria	Bacteroidetes	Sphingobacteria	Sphingobacteriales	Chitinophagaceae
135	Bacteria	Proteobacteria	Alphaproteobacteria
136	Bacteria	Proteobacteria	Alphaproteobacteria	Rhodobacterales	Rhodobacteraceae	Roseobacter clade NAC11-7 lineage
137	Bacteria	Proteobacteria	Gammaproteobacteria	Thiotrichales	Thiotrichaceae	Leucothrix
138	Bacteria	Proteobacteria	Epsilonproteobacteria	Campylobacterales	Helicobacteraceae	Sulfurovum
139	Bacteria	Proteobacteria	Alphaproteobacteria	Rhizobiales
140	Bacteria	Bacteroidetes	Prolixibacter incertae sedis	Unknown Prolixibacter incertae sedis genus
141	Bacteria	Spirochaetes	Spirochaetes (class)	Spirochaetales	Spirochaetaceae	Spirochaeta
142	Bacteria	Bacteroidetes	Flavobacteria	Flavobacteriales	Flavobacteriaceae	Lutibacter
143	Bacteria	Bacteroidetes	Prolixibacter incertae sedis	Unknown Prolixibacter incertae sedis genus
144	Bacteria	Verrucomicrobia	Opitutae	Puniceicoccales	Puniceicoccaceae
145	Bacteria	Lentisphaerae	Lentisphaeria	R76-B128
146	Eukaryota	Plastid	stramenopiles (Plastid)	PX clade (Plastid)	Phaeophyceae (Plastid)	Fucales (Plastid)	Fucaceae (Plastid)
147	Bacteria	Proteobacteria	Gammaproteobacteria	Thiotrichales	Thiotrichaceae	Leucothrix
148	Bacteria	Actinobacteria	Acidimicrobiia	Acidimicrobiales
149	Bacteria	Bacteroidetes	Flavobacteria	Flavobacteriales	Flavobacteriaceae
150	Bacteria	Proteobacteria	Deltaproteobacteria	Desulfobacterales	Desulfobulbaceae	Desulfobulbus
151	Bacteria	Gemmatimonadetes	Gemmatimonadetes (class)	Gemmatimonadales	Gemmatimonadaceae
152	Bacteria	Actinobacteria	Acidimicrobiia	Acidimicrobiales
153	Bacteria	Cyanobacteria	Cyanobacteria (class)	Chroococcales	Xenococcus and Stanieria Cluster	Stanieria Cluster 2
154	Bacteria	Bacteroidetes
155	Bacteria	Proteobacteria	Deltaproteobacteria	Desulfovibrionales	Desulfovibrionaceae	Desulfovibrio	Desulfovibrio frigidus
156	Bacteria	Verrucomicrobia	Verrucomicrobiae	Verrucomicrobiales	Rubritaleaceae	Rubritalea	Rubritalea spongiae
157	Bacteria	Proteobacteria	Alphaproteobacteria	Rhodobacterales	Rhodobacteraceae	Pseudovibrio
158	Bacteria	Proteobacteria	Alphaproteobacteria	Rhodospirillales	Rhodospirillaceae
159	Bacteria	Bacteroidetes	Flavobacteria	Flavobacteriales	Flavobacteriaceae	Polaribacter
160	Bacteria	Firmicutes	Clostridia	Unknown Clostridia order
161	Bacteria	Proteobacteria	Gammaproteobacteria	Alteromonadales	Alteromonadaceae	OM60(NOR5) clade
162	Bacteria	Proteobacteria	Epsilonproteobacteria	Campylobacterales	Helicobacteraceae	Sulfurovum
163	Bacteria	Proteobacteria	Gammaproteobacteria	Alteromonadales	Alteromonadaceae	Haliea
164	Bacteria	Spirochaetes	Spirochaetes (class)	Unknown Spirochaetes (class) order
165	Bacteria	Proteobacteria	Gammaproteobacteria	Alteromonadales	Alteromonadaceae	OM60(NOR5) clade
166	Bacteria	Proteobacteria	Gammaproteobacteria	Thiotrichales	Thiotrichaceae	Leucothrix
167	Bacteria	Firmicutes	Clostridia	Clostridiales	Unknown Clostridiales family
168	Bacteria	Proteobacteria	Deltaproteobacteria	43F-1404R (Deltaproteobacteria)
169	Bacteria	Proteobacteria	Gammaproteobacteria	Alteromonadales	Psychromonadaceae	Psychromonas
170	Bacteria	Bacteroidetes	Prolixibacter incertae sedis	Unknown Prolixibacter incertae sedis genus
171	Bacteria	Bacteroidetes	BD2-2
172	Bacteria	Planctomycetes	Planctomycetacia	Planctomycetales	Planctomycetaceae	Blastopirellula
173	Bacteria	Firmicutes	Clostridia	Clostridiales	Unknown Clostridiales family
174	Bacteria	Bacteroidetes	BD2-2
175	Bacteria	Actinobacteria	Acidimicrobiia	Acidimicrobiales
176	Bacteria	Bacteroidetes	Bacteroidia	Unknown Bacteroidia order
177	Bacteria	Proteobacteria	Alphaproteobacteria	Rhizobiales	Xanthobacteraceae
178	Bacteria	Proteobacteria	Betaproteobacteria	Burkholderiales	Comamonadaceae
179	Bacteria	Firmicutes	Clostridia	Unknown Clostridia order
180	Bacteria	Bacteroidetes	Flavobacteria	Flavobacteriales	Flavobacteriaceae
181	Eukaryota	Plastid	Rhodophyta (Plastid)	Florideophyceae (Plastid)	Ceramiales (Plastid)	Ceramiaceae (Plastid)	Unknown Ceramiaceae (Plastid) genus
182	Bacteria	Firmicutes	Clostridia	Unknown Clostridia order
183	Bacteria	Spirochaetes	Spirochaetes (class)	Spirochaetales	Spirochaetaceae	Unknown Spirochaetaceae genus
184	Bacteria	Bacteroidetes	BD2-2
185	Bacteria	Actinobacteria	Acidimicrobiia	Acidimicrobiales
186	Bacteria	Proteobacteria	Alphaproteobacteria	Caulobacterales	Hyphomonadaceae	Unknown Hyphomonadaceae genus
187	Bacteria	Actinobacteria	Acidimicrobiia	Acidimicrobiales
188	Bacteria	Bacteroidetes	Prolixibacter incertae sedis	Prolixibacter
189	Bacteria	Proteobacteria	Betaproteobacteria	Burkholderiales	Burkholderiaceae	Ralstonia
190	Bacteria
191	Bacteria	Candidate division SPAM
192	Bacteria	Actinobacteria	Thermoleophilia	Solirubrobacterales	480-2
193	Bacteria	Proteobacteria	Alphaproteobacteria	Rhodobacterales	Rhodobacteraceae
194	Bacteria	Proteobacteria	Epsilonproteobacteria	Campylobacterales	Helicobacteraceae	Sulfurovum
195	Bacteria	Proteobacteria	Gammaproteobacteria	Alteromonadales	Alteromonadaceae	OM60(NOR5) clade
196	Bacteria	Firmicutes	Clostridia	Unknown Clostridia order
197	Bacteria	Lentisphaerae	Lentisphaeria	Unknown Lentisphaeria order
198	Bacteria	Lentisphaerae	Lentisphaeria	R76-B128
199	Bacteria	Proteobacteria	Deltaproteobacteria	Desulfobacterales	Desulfobulbaceae	Desulfobulbus
200	Eukaryota	Plastid	stramenopiles (Plastid)	PX clade (Plastid)	Phaeophyceae (Plastid)
201	Bacteria	Cyanobacteria	Cyanobacteria (class)	Chroococcales	Xenococcus and Stanieria Cluster	Stanieria Cluster 2
202	Eukaryota	Plastid	Viridiplantae (Plastid)	Chlorophyta (Plastid)	Ulvophyceae (Plastid)	Unknown Ulvophyceae (Plastid) order
203	Bacteria	Planctomycetes	Planctomycetacia	Planctomycetales	Planctomycetaceae	Rhodopirellula
204	Bacteria	Actinobacteria	Thermoleophilia	Solirubrobacterales	480-2
205	Bacteria	Proteobacteria	Gammaproteobacteria	Chromatiales	Granulosicoccaceae	Granulosicoccus
206	Bacteria	Firmicutes	Clostridia	Clostridiales	Family XII Incertae Sedis (Clostridiales)	Unknown Family XII Incertae Sedis (Clostridiales) genus
207	Bacteria	Planctomycetes	Planctomycetacia	Planctomycetales	Planctomycetaceae	Blastopirellula
208	Bacteria	Gemmatimonadetes	Gemmatimonadetes (class)	Gemmatimonadales	Gemmatimonadaceae
209	Bacteria	Proteobacteria	Alphaproteobacteria	Rhodospirillales
210	Bacteria	Proteobacteria	Deltaproteobacteria	Bdellovibrionales	Bacteriovoraceae
211	Bacteria	Actinobacteria	Acidimicrobiia	Acidimicrobiales
212	Bacteria	Proteobacteria	Alphaproteobacteria	Rhizobiales	Phyllobacteriaceae	Ahrensia
213	Bacteria	Bacteroidetes	Flavobacteria	Flavobacteriales	Unknown Flavobacteriales family
214	Bacteria	Actinobacteria	Acidimicrobiia	Acidimicrobiales	Acidimicrobiaceae
215	Bacteria	Proteobacteria	Alphaproteobacteria	Rhizobiales	Xanthobacteraceae
216	Bacteria	Bacteroidetes	WCHB1-32
217	Bacteria	Proteobacteria	Gammaproteobacteria	Alteromonadales	Colwelliaceae
218	Bacteria	SAR406 clade(Marine group A)
219	Bacteria	BD1-5
220	Bacteria	Acidobacteria	Acidobacteria (class)	Acidobacteria group 6 (DA023)
221	Bacteria	Bacteroidetes	Sphingobacteria	Sphingobacteriales	Sphingobacteriaceae	Pedobacter
222	Bacteria	Spirochaetes	Spirochaetes (class)	Spirochaetales	Unknown Spirochaetales family
223	Bacteria	Proteobacteria	Epsilonproteobacteria	Campylobacterales	Helicobacteraceae	Arcobacter
224	Bacteria	Cyanobacteria	Cyanobacteria (class)	Chroococcales	Xenococcus and Stanieria Cluster	Stanieria Cluster 2
225	Bacteria	Proteobacteria	Deltaproteobacteria	Desulfobacterales	Desulfobulbaceae	Desulforhopalus
226	Bacteria	Bacteroidetes	Flavobacteria	Flavobacteriales	Unknown Flavobacteriales family
227	Bacteria	Bacteroidetes	Flavobacteria	Flavobacteriales	Flavobacteriaceae
228	Bacteria	Firmicutes	Clostridia	Clostridiales	Unknown Clostridiales family
229	Bacteria	Proteobacteria	Gammaproteobacteria	Thiotrichales	Thiotrichaceae	Leucothrix
230	Bacteria	Proteobacteria	Gammaproteobacteria	Thiotrichales	Thiotrichaceae	Leucothrix
231	Bacteria	Spirochaetes	Unknown Spirochaetes class
232	Bacteria	Acidobacteria	Acidobacteria (class)	Acidobacteria group 6 (DA023)
233	Bacteria	Acidobacteria	Acidobacteria (class)	Acidobacteria group 6 (DA023)
234	Bacteria	Firmicutes	Clostridia	Clostridiales	Lachnospiraceae	Unknown Lachnospiraceae genus
235	Bacteria	Proteobacteria	Gammaproteobacteria	Alteromonadales	Alteromonadaceae
236	Bacteria	Bacteroidetes	Sphingobacteria	Sphingobacteriales	Chitinophagaceae
237	Bacteria	Bacteroidetes	Bacteroidia	Bacteroidales	Porphyromonadaceae
238	Bacteria	Bacteroidetes	Bacteroidia	Bacteroidales	Porphyromonadaceae
239	Bacteria	Verrucomicrobia	Spartobacteria	Chthoniobacterales	DA101 soil group
240	Bacteria	Proteobacteria	Alphaproteobacteria	Unknown Alphaproteobacteria order
241	Bacteria	Proteobacteria	Betaproteobacteria	Nitrosomonadales	Nitrosomonadaceae
242	Bacteria	Proteobacteria	Alphaproteobacteria	Rhizobiales	Bradyrhizobiaceae	Bradyrhizobium
243	Bacteria	Proteobacteria	Deltaproteobacteria	Bdellovibrionales	Bacteriovoraceae	Bacteriovorax
244	Bacteria	Proteobacteria	Deltaproteobacteria	Desulfobacterales	Desulfobulbaceae	Desulfobulbus
245	Bacteria	Planctomycetes	Planctomycetacia	Planctomycetales	Planctomycetaceae	Blastopirellula
246	Bacteria	Planctomycetes	Planctomycetacia	Planctomycetales	Planctomycetaceae	Blastopirellula
247	Bacteria	Proteobacteria	Alphaproteobacteria	Rhodobacterales	Rhodobacteraceae
248	Bacteria	Proteobacteria	Deltaproteobacteria	Myxococcales	Nannocystineae	Haliangiaceae	Haliangium
249	Bacteria	Proteobacteria	Epsilonproteobacteria	Campylobacterales	Helicobacteraceae	Arcobacter
250	Bacteria	Firmicutes	Bacilli	Bacillales	Planococcaceae	Lysinibacillus
251	Bacteria	Spirochaetes	Spirochaetes (class)	Spirochaetales	Spirochaetaceae	Spirochaeta
252	Bacteria	Proteobacteria	Alphaproteobacteria	Rhizobiales	Hyphomicrobiaceae	Filomicrobium
253	Bacteria	Proteobacteria	Deltaproteobacteria	Bdellovibrionales	Bacteriovoraceae
254	Bacteria	Proteobacteria	Gammaproteobacteria	Xanthomonadales	Xanthomonadaceae
255	Bacteria	Proteobacteria	Gammaproteobacteria	Alteromonadales	Alteromonadaceae	Teredinibacter
256	Bacteria	Spirochaetes	Spirochaetes (class)	Spirochaetales	Spirochaetaceae	Spirochaeta
257	Bacteria	Lentisphaerae	Lentisphaeria	Victivallales	Unknown Victivallales family
258	Bacteria	Actinobacteria	Acidimicrobiia	Acidimicrobiales	Acidimicrobiaceae
259	Bacteria	Proteobacteria	Deltaproteobacteria	Desulfobacterales	Desulfobacteraceae	endosymbionts (Desulfobacteraceae)
260	Bacteria	Bacteroidetes	Bacteroidia	Bacteroidales	Porphyromonadaceae
261	Bacteria	Gemmatimonadetes	Gemmatimonadetes (class)	Gemmatimonadales	Gemmatimonadaceae
262	Bacteria	Actinobacteria	Thermoleophilia	AKIW543
263	Bacteria	Actinobacteria	Acidimicrobiia	Acidimicrobiales
264	Bacteria	Proteobacteria	Epsilonproteobacteria	Campylobacterales	Helicobacteraceae	Arcobacter
265	Bacteria	Proteobacteria	Betaproteobacteria	Burkholderiales	Comamonadaceae	Comamonas
266	Bacteria	Chloroflexi	Chloroflexi Subdivision 8 - TK10
267	Bacteria	Planctomycetes	Planctomycetacia	Planctomycetales	Planctomycetaceae	Blastopirellula
268	Bacteria	Proteobacteria	Gammaproteobacteria	Oceanospirillales	Oceanospirillaceae	Neptunomonas
269	Bacteria	Bacteroidetes	Flavobacteria	Flavobacteriales	Cryomorphaceae	Unknown Cryomorphaceae genus
270	Bacteria	Proteobacteria	Alphaproteobacteria	Rhodobacterales	Rhodobacteraceae
271	Bacteria	Proteobacteria	Gammaproteobacteria	Alteromonadales	Alteromonadaceae	Teredinibacter
272	Bacteria	Proteobacteria	Alphaproteobacteria	Unknown Alphaproteobacteria order
273	Bacteria	Proteobacteria	Epsilonproteobacteria	Campylobacterales	Helicobacteraceae	Sulfurovum
274	Bacteria	Proteobacteria	Gammaproteobacteria	Alteromonadales	Alteromonadaceae	OM60(NOR5) clade
275	Bacteria	Proteobacteria	Epsilonproteobacteria	Campylobacterales	Helicobacteraceae	Sulfurimonas
276	Bacteria	Proteobacteria	Gammaproteobacteria	Marinicella Order Incertae Sedis	Marinicella Family Incertae Sedis	Marinicella
277	Bacteria	Proteobacteria	Deltaproteobacteria	Bdellovibrionales	Bacteriovoraceae	Unknown Bacteriovoraceae genus
278	Eukaryota	Plastid	stramenopiles (Plastid)	PX clade (Plastid)	Phaeophyceae (Plastid)	Ectocarpales (Plastid)
279	Bacteria	Proteobacteria	Epsilonproteobacteria	Campylobacterales	Helicobacteraceae	Arcobacter
280	Bacteria	Bacteroidetes	Bacteroidia	Bacteroidales	Porphyromonadaceae
281	Bacteria	Proteobacteria	Gammaproteobacteria	Unknown Gammaproteobacteria order
282	Bacteria	Planctomycetes	Planctomycetacia	Planctomycetales	Planctomycetaceae	Rhodopirellula
283	Bacteria	Bacteroidetes	Flavobacteria	Flavobacteriales	Flavobacteriaceae
284
285	Bacteria	Actinobacteria	Acidimicrobiia	Acidimicrobiales
286	Bacteria	Actinobacteria	Acidimicrobiia	Acidimicrobiales
287	Bacteria	Gemmatimonadetes	Gemmatimonadetes (class)	Gemmatimonadales	Gemmatimonadaceae	Unknown Gemmatimonadaceae genus
288	Bacteria	Tenericutes	Mollicutes	Unknown Mollicutes order
289	Eukaryota	Plastid	stramenopiles (Plastid)	Bacillariophyta (Plastid)	Coscinodiscophyceae (Plastid)	Thalassiosirophycidae (Plastid)	Thalassiosirales (Plastid)
290	Bacteria	Planctomycetes	Phycisphaerae	Phycisphaerales	Unknown Phycisphaerales family
291	Bacteria	Bacteroidetes	Flavobacteria	Flavobacteriales	Unknown Flavobacteriales family
292	Bacteria	Lentisphaerae	Lentisphaeria	R76-B128
293	Bacteria	Planctomycetes	Planctomycetacia	Planctomycetales	Planctomycetaceae	Blastopirellula
294	Bacteria	Proteobacteria	Gammaproteobacteria	Unknown Gammaproteobacteria order
295	Bacteria	Firmicutes	Clostridia	Clostridiales	Unknown Clostridiales family
296	Bacteria	Proteobacteria	Gammaproteobacteria	Thiotrichales
297	Bacteria	Proteobacteria	Betaproteobacteria	Nitrosomonadales	Nitrosomonadaceae
298	Bacteria	BD1-5
299	Bacteria	Proteobacteria	Alphaproteobacteria	Rhodobacterales	Rhodobacteraceae
300	Bacteria	SAR406 clade(Marine group A)
301	Bacteria	Spirochaetes	Spirochaetes (class)	Spirochaetales	Spirochaetaceae	Spirochaeta
302	Bacteria	Proteobacteria	Alphaproteobacteria	Rhizobiales	alphaI cluster
303	Bacteria
304	Bacteria	Actinobacteria	Actinobacteria (class)	Corynebacteriales	Mycobacteriaceae	Mycobacterium
305	Eukaryota	Plastid	stramenopiles (Plastid)	Bacillariophyta (Plastid)	Coscinodiscophyceae (Plastid)	Thalassiosirophycidae (Plastid)	Thalassiosirales (Plastid)
306	Bacteria	Planctomycetes	Planctomycetacia	Planctomycetales	Planctomycetaceae
307	Bacteria	Proteobacteria	Gammaproteobacteria	Alteromonadales	Alteromonadaceae
308	Eukaryota	Plastid	stramenopiles (Plastid)	PX clade (Plastid)	Phaeophyceae (Plastid)	Ectocarpales (Plastid)	Acinetosporaceae (Plastid)	Pylaiella (Plastid)	Pylaiella littoralis Plastid
309	Bacteria	Proteobacteria	Alphaproteobacteria	Unknown Alphaproteobacteria order
310	Bacteria	Acidobacteria	Acidobacteria (class)	Acidobacteriales (Acidobacteria group 1)	Acidobacteriaceae
311	Bacteria	Proteobacteria	Alphaproteobacteria
312	Bacteria	Firmicutes	Clostridia	Clostridiales	Lachnospiraceae
313	Bacteria	Proteobacteria	Deltaproteobacteria	Myxococcales	JG37-AG-15
314	Bacteria	Actinobacteria	Acidimicrobiia	Acidimicrobiales
315	Bacteria	Bacteroidetes	Flavobacteria	Flavobacteriales	Flavobacteriaceae
316	Bacteria	Proteobacteria	Gammaproteobacteria	Alteromonadales	Unknown Alteromonadales family
317	Bacteria	Planctomycetes	Planctomycetacia	Planctomycetales	Planctomycetaceae	Rhodopirellula
318
319	Bacteria	Bacteroidetes	Flavobacteria	Flavobacteriales	Flavobacteriaceae
320	Bacteria	Proteobacteria	Alphaproteobacteria	Rhodobacterales	Rhodobacteraceae
321	Bacteria	Proteobacteria	Gammaproteobacteria	Oceanospirillales	Oceanospirillaceae	Oleispira
322	Bacteria	Bacteroidetes	Flavobacteria	Flavobacteriales	Flavobacteriaceae
323	Bacteria	Proteobacteria	Deltaproteobacteria	Desulfobacterales	Desulfobacteraceae	Desulfofrigus	Desulfofrigus fragile
324	Bacteria	Proteobacteria	Gammaproteobacteria	Xanthomonadales	Sinobacteraceae	JTB255 marine benthic group
325	Bacteria	Proteobacteria	Betaproteobacteria	Nitrosomonadales	Nitrosomonadaceae
326	Bacteria	Lentisphaerae	Lentisphaeria	Ver1
327	Bacteria	Proteobacteria	Alphaproteobacteria	Rhodobacterales	Rhodobacteraceae	Tateyamaria
328	Bacteria	Proteobacteria	Gammaproteobacteria	Alteromonadales	Alteromonadaceae
329	Bacteria	Proteobacteria	Epsilonproteobacteria	Campylobacterales	Helicobacteraceae	Arcobacter
330	Bacteria	BD1-5
331	Bacteria	Acidobacteria	Acidobacteria (class)	Acidobacteria group 6 (DA023)
332	Bacteria	Acidobacteria	Acidobacteria (class)	Acidobacteria group 6 (DA023)
333	Bacteria	Actinobacteria	Acidimicrobiia	Acidimicrobiales
334	Bacteria	Planctomycetes	Planctomycetacia	Planctomycetales	Planctomycetaceae	Rhodopirellula
335	Bacteria	Planctomycetes	Planctomycetacia	Planctomycetales	Planctomycetaceae	Blastopirellula
336	Bacteria	Proteobacteria	Gammaproteobacteria	Alteromonadales	Colwelliaceae	Thalassomonas
337	Bacteria	Proteobacteria	Gammaproteobacteria	Alteromonadales	Alteromonadaceae	Glaciecola
338	Bacteria	Proteobacteria	Alphaproteobacteria	Unknown Alphaproteobacteria order
339	Bacteria	Verrucomicrobia	Verrucomicrobiae	Verrucomicrobiales	Rubritaleaceae	Rubritalea
340	Bacteria	Proteobacteria	Gammaproteobacteria	Alteromonadales	Alteromonadaceae
341	Bacteria	Proteobacteria	Epsilonproteobacteria	Campylobacterales	Helicobacteraceae	Sulfurovum
342	Bacteria	Proteobacteria	Deltaproteobacteria	Desulfobacterales	Desulfobulbaceae
343	Bacteria	Planctomycetes	Planctomycetacia	Planctomycetales	Planctomycetaceae	Rhodopirellula
344	Bacteria	Dictyoglomi	Dictyoglomia	Dictyoglomales	Unknown Dictyoglomales family
345	Bacteria	Proteobacteria	Deltaproteobacteria	Desulfobacterales	Desulfobulbaceae
346	Bacteria	Proteobacteria	Gammaproteobacteria	Sva0071
347	Bacteria	Proteobacteria	Gammaproteobacteria	Alteromonadales	Shewanellaceae	Shewanella
348	Bacteria	Bacteroidetes	BD2-2
349	Bacteria	Proteobacteria	Gammaproteobacteria	Acidithiobacillales	Acidithiobacillaceae	Acidithiobacillus
350	Bacteria	Candidate division WS3
351	Bacteria	Actinobacteria	Thermoleophilia	AKIW543
352	Bacteria	Firmicutes	Clostridia	Clostridiales	Unknown Clostridiales family
353	Bacteria	Chloroflexi	Caldilineae	Caldilineales	Unknown Caldilineales family
354	Bacteria	Proteobacteria	Gammaproteobacteria	Xanthomonadales	Sinobacteraceae	JTB255 marine benthic group
355	Bacteria	Proteobacteria	Alphaproteobacteria	Rhizobiales	Phyllobacteriaceae	Ahrensia
356	Bacteria	Proteobacteria	Alphaproteobacteria	Rhodobacterales	Rhodobacteraceae
357	Bacteria	Verrucomicrobia	Verrucomicrobiae	Verrucomicrobiales	Rubritaleaceae	Haloferula
358	Bacteria	Proteobacteria	Gammaproteobacteria	Xanthomonadales	Sinobacteraceae	JTB255 marine benthic group
359	Bacteria	Actinobacteria	Acidimicrobiia	Acidimicrobiales
360	Bacteria	Bacteroidetes	Flavobacteria	Flavobacteriales	Flavobacteriaceae	Polaribacter
361	Bacteria	Firmicutes	Clostridia	Clostridiales	Unknown Clostridiales family
362	Bacteria
363	Bacteria	Proteobacteria	Alphaproteobacteria	Unknown Alphaproteobacteria order
364	Bacteria	Proteobacteria	Gammaproteobacteria	Chromatiales	Granulosicoccaceae	Granulosicoccus
365	Eukaryota	Plastid	Rhodophyta (Plastid)	Florideophyceae (Plastid)
366	Bacteria	Proteobacteria	Gammaproteobacteria	Alteromonadales	Alteromonadaceae
367	Bacteria	Bacteroidetes	Bacteroidia	Bacteroidales
368	Bacteria	Proteobacteria	Gammaproteobacteria	Alteromonadales	Colwelliaceae	Colwellia
369	Bacteria	Bacteroidetes	Sphingobacteria	Sphingobacteriales	Saprospiraceae	Aureispira
370	Bacteria	Proteobacteria	Alphaproteobacteria	Rhodospirillales	Rhodospirillaceae
371	Bacteria	Planctomycetes	Planctomycetacia	Planctomycetales	Planctomycetaceae	Planctomyces
372	Bacteria	Spirochaetes	Spirochaetes (class)	Spirochaetales	Spirochaetaceae	Spirochaeta
373	Bacteria	Bacteroidetes	Flavobacteria	Flavobacteriales	Flavobacteriaceae
374	Bacteria	Chlamydiae	Chlamydiae (class)	Chlamydiales	cvE6
375	Bacteria	Proteobacteria	Deltaproteobacteria	Desulfobacterales	Desulfobulbaceae
376	Bacteria	Proteobacteria	Gammaproteobacteria	Oceanospirillales	SS1-B-06-26
377	Bacteria	Bacteroidetes	Flavobacteria	Flavobacteriales	Flavobacteriaceae	Eudoraea
378	Bacteria	Verrucomicrobia	Verrucomicrobiae	Verrucomicrobiales	DEV007
379	Bacteria	Bacteroidetes	VC2.1 Bac22
380	Bacteria	Bacteroidetes	BD2-2
381	Bacteria	BD1-5
382	Bacteria	Planctomycetes	vadinHA49
383	Bacteria	Chlamydiae	Chlamydiae (class)	Chlamydiales	Simkaniaceae	Candidatus Fritschea	Chlamydiales symbiont of Salmo salar
384	Bacteria	Proteobacteria	Gammaproteobacteria	Acidithiobacillales	Acidithiobacillaceae	Acidithiobacillus
385	Bacteria	Planctomycetes	Planctomycetacia	Planctomycetales	Planctomycetaceae	Rhodopirellula
386	Bacteria	Lentisphaerae	Lentisphaeria	Victivallales	Victivallaceae
387	Bacteria	Proteobacteria	Gammaproteobacteria	Alteromonadales	Pseudoalteromonadaceae	Pseudoalteromonas
388	Bacteria	Proteobacteria	Alphaproteobacteria	Rhodobacterales	Rhodobacteraceae	Albimonas
389	Bacteria	Spirochaetes	Spirochaetes (class)	Unknown Spirochaetes (class) order
390	Bacteria	Actinobacteria	Acidimicrobiia	Acidimicrobiales	Sva0996 marine group
391	Bacteria	Planctomycetes	Planctomycetacia	Planctomycetales	Planctomycetaceae	Blastopirellula
392	Bacteria	Verrucomicrobia	Verrucomicrobiae	Verrucomicrobiales	Rubritaleaceae
393	Bacteria	Chloroflexi	Caldilineae	Caldilineales	Caldilineaceae	Caldilinea
394	Bacteria	Fusobacteria	Fusobacteria (class)	Fusobacteriales	Fusobacteriaceae	Propionigenium
395	Bacteria	Firmicutes	Clostridia	Unknown Clostridia order
396	Bacteria	Proteobacteria	Gammaproteobacteria	Chromatiales	Granulosicoccaceae	Granulosicoccus
397	Bacteria	Actinobacteria	Acidimicrobiia	Acidimicrobiales
398	Bacteria	Planctomycetes	Planctomycetacia	Planctomycetales	Planctomycetaceae	Unknown Planctomycetaceae genus
399	Bacteria	Chloroflexi	Chloroflexi Subdivision 10	KD4-96
400	Bacteria	Spirochaetes	Spirochaetes (class)	Spirochaetales	Spirochaetaceae	Unknown Spirochaetaceae genus
401	Bacteria	Cyanobacteria	Cyanobacteria (class)	Chroococcales	Xenococcus and Stanieria Cluster	Stanieria Cluster 2
402	Bacteria	Proteobacteria	Gammaproteobacteria	Alteromonadales	Alteromonadaceae	OM60(NOR5) clade
403	Bacteria	Proteobacteria	Alphaproteobacteria	Rhodobacterales	Rhodobacteraceae
404	Bacteria	Planctomycetes	Planctomycetacia	Planctomycetales	Planctomycetaceae	Planctomyces
405	Bacteria	Firmicutes	Clostridia	Unknown Clostridia order
406	Bacteria	Verrucomicrobia	Verrucomicrobiae	Verrucomicrobiales	DEV007
407	Bacteria	Proteobacteria	Gammaproteobacteria	Oceanospirillales	SS1-B-06-26
408	Bacteria	Proteobacteria	Gammaproteobacteria	Thiotrichales	Piscirickettsiaceae	endosymbionts (Piscirickettsiaceae)
409	Bacteria	Planctomycetes	Planctomycetacia	Planctomycetales	Unknown Planctomycetales family
410	Bacteria	Firmicutes	Clostridia	Unknown Clostridia order
411	Bacteria	Proteobacteria	Gammaproteobacteria	Xanthomonadales	Sinobacteraceae	JTB255 marine benthic group
412	Bacteria	Proteobacteria	Gammaproteobacteria	Xanthomonadales	Sinobacteraceae	JTB255 marine benthic group
413	Bacteria	Proteobacteria	Deltaproteobacteria	Myxococcales	JG37-AG-15
414	Bacteria	Actinobacteria	Actinobacteria (class)	Corynebacteriales	Tsukamurellaceae	Tsukamurella
415	Bacteria	Proteobacteria	Gammaproteobacteria	Alteromonadales	Alteromonadaceae	Haliea
416	Bacteria	Proteobacteria	Gammaproteobacteria	Marinicella Order Incertae Sedis	Marinicella Family Incertae Sedis	Marinicella
417	Bacteria	Firmicutes	Clostridia	Clostridiales	Lachnospiraceae
418	Bacteria	Proteobacteria	Gammaproteobacteria	Oceanospirillales	SS1-B-06-26
419	Bacteria	Cyanobacteria	Cyanobacteria (class)	Chroococcales	Xenococcus and Stanieria Cluster	Stanieria Cluster 2
420	Bacteria	Proteobacteria	Gammaproteobacteria	Chromatiales	Granulosicoccaceae	Granulosicoccus
421	Bacteria	Proteobacteria
422	Bacteria	Proteobacteria	Gammaproteobacteria	Alteromonadales	Alteromonadaceae	OM60(NOR5) clade
423	Bacteria	Firmicutes	Clostridia	Clostridiales	Unknown Clostridiales family
424	Bacteria	Proteobacteria	Gammaproteobacteria	Pseudomonadales	Pseudomonadaceae	Pseudomonas
425
426	Bacteria	Firmicutes	Clostridia	Clostridiales	Unknown Clostridiales family
427	Bacteria	Acidobacteria	Holophagae	Acidobacteria group 10	Sva0725
428	Bacteria	Chloroflexi	Anaerolineae
429	Bacteria	Proteobacteria	Alphaproteobacteria	Rhodobacterales	Rhodobacteraceae
430	Bacteria	Chloroflexi	Caldilineae	Caldilineales	Unknown Caldilineales family
431	Bacteria	Proteobacteria	Gammaproteobacteria	Chromatiales	Unknown Chromatiales family
432	Bacteria	Firmicutes	Bacilli	Lactobacillales	Carnobacteriaceae	Trichococcus
433	Bacteria	Actinobacteria	Acidimicrobiia	Acidimicrobiales	Sva0996 marine group
434	Bacteria	Tenericutes	Mollicutes	RF9
435	Bacteria	Proteobacteria	Gammaproteobacteria	Unknown Gammaproteobacteria order
436	Bacteria	Firmicutes	Clostridia	Clostridiales	Unknown Clostridiales family
437	Bacteria	Bacteroidetes	Flavobacteria	Flavobacteriales	Flavobacteriaceae	Algibacter
438	Bacteria	Bacteroidetes	BD2-2
439	Bacteria	Spirochaetes	Spirochaetes (class)	Spirochaetales	Spirochaetaceae	Unknown Spirochaetaceae genus
440	Bacteria	Bacteroidetes	Flavobacteria	Flavobacteriales	Flavobacteriaceae
441	Bacteria	Bacteroidetes	Flavobacteria	Flavobacteriales	Flavobacteriaceae	Flavobacteriaceae bacterium HDJ3
442	Bacteria	Proteobacteria	Betaproteobacteria	Burkholderiales	Burkholderiaceae	Limnobacter
443	Eukaryota	Plastid	stramenopiles (Plastid)	Bacillariophyta (Plastid)	Bacillariophyceae (Plastid)	Bacillariophycidae (Plastid)	Naviculales (Plastid)
444	Bacteria	Firmicutes	Clostridia	Clostridiales	Unknown Clostridiales family
445	Bacteria	Proteobacteria	Alphaproteobacteria	Unknown Alphaproteobacteria order
446	Bacteria	Firmicutes	Clostridia	Clostridiales	Unknown Clostridiales family
447	Bacteria	Actinobacteria	Actinobacteria (class)	Micrococcales	Micrococcaceae	Arthrobacter
448	Bacteria	Proteobacteria	Alphaproteobacteria	Rickettsiales
449	Bacteria	Proteobacteria	Gammaproteobacteria	Chromatiales	Granulosicoccaceae	Granulosicoccus
450	Bacteria	Verrucomicrobia	Verrucomicrobiae	Verrucomicrobiales	Rubritaleaceae	Rubritalea
451	Bacteria	Planctomycetes	Planctomycetacia	Planctomycetales	Planctomycetaceae	Pir4 lineage
452	Bacteria	Chloroflexi	Ktedonobacteria	JG30-KF-CM66
453	Bacteria	Proteobacteria	Deltaproteobacteria	Desulfovibrionales	Desulfovibrionaceae	Desulfovibrio
454	Bacteria	Verrucomicrobia	Verrucomicrobiae	Verrucomicrobiales	Rubritaleaceae	Unknown Rubritaleaceae genus
455	Bacteria	Planctomycetes	Planctomycetacia	Planctomycetales	Planctomycetaceae	Pirellula
456	Eukaryota	Plastid	Viridiplantae (Plastid)	Streptophyta (Plastid)	Embryophyta (Plastid)
457	Bacteria	Bacteroidetes	BD2-2
458	Bacteria	Bacteroidetes	Flavobacteria	Flavobacteriales	Cryomorphaceae	Owenweeksia
459	Bacteria	Proteobacteria	Alphaproteobacteria	Unknown Alphaproteobacteria order
460	Bacteria	Actinobacteria	Acidimicrobiia	Acidimicrobiales	Unknown Acidimicrobiales family
461	Bacteria	Actinobacteria	Acidimicrobiia	Acidimicrobiales
462	Bacteria	Proteobacteria	Gammaproteobacteria	Alteromonadales	Alteromonadaceae
463	Bacteria	Planctomycetes	Planctomycetacia	Planctomycetales	Planctomycetaceae	Rhodopirellula
464	Bacteria	Bacteroidetes	Ika33
465	Bacteria	Bacteroidetes	Flavobacteria	Flavobacteriales	Flavobacteriaceae	Tenacibaculum
466	Bacteria	Proteobacteria	Gammaproteobacteria	Oceanospirillales	Oceanospirillaceae	Oleispira
467	Bacteria	Lentisphaerae	Lentisphaeria	Unknown Lentisphaeria order
468	Bacteria	Proteobacteria	Alphaproteobacteria	Rhodobacterales	Rhodobacteraceae
469	Bacteria	Proteobacteria	Epsilonproteobacteria	Campylobacterales	Helicobacteraceae	Unknown Helicobacteraceae genus
470	Bacteria	Firmicutes	Clostridia	Clostridiales	Unknown Clostridiales family
471	Bacteria	Planctomycetes	Planctomycetacia	Planctomycetales	Planctomycetaceae	Pir4 lineage
472	Bacteria	Bacteroidetes	Flavobacteria	Flavobacteriales	Cryomorphaceae	Crocinitomix
473	Bacteria	Proteobacteria	Gammaproteobacteria	Chromatiales	Granulosicoccaceae	Unknown Granulosicoccaceae genus
474
475	Bacteria	Verrucomicrobia	Verrucomicrobiae	Verrucomicrobiales	Rubritaleaceae	Roseibacillus
476	Bacteria	Proteobacteria	Deltaproteobacteria	Sva0485
477	Bacteria	Bacteroidetes	VC2.1 Bac22
478	Bacteria	Verrucomicrobia	Verrucomicrobiae	Verrucomicrobiales	Rubritaleaceae	Rubritalea
479	Bacteria	Proteobacteria	Gammaproteobacteria	Alteromonadales	Alteromonadaceae	OM60(NOR5) clade
480	Eukaryota	Plastid	stramenopiles (Plastid)	PX clade (Plastid)	Phaeophyceae (Plastid)	Fucales (Plastid)	Fucaceae (Plastid)
481	Bacteria	Bacteroidetes	Bacteroidia	Bacteroidales	Marinilabiaceae	Marinifilum
482	Bacteria	Planctomycetes	Planctomycetacia	Planctomycetales	Planctomycetaceae	Rhodopirellula
483	Bacteria	Proteobacteria	Gammaproteobacteria	Xanthomonadales	Sinobacteraceae	JTB255 marine benthic group
484	Bacteria	Spirochaetes	Spirochaetes (class)	Spirochaetales	Spirochaetaceae	Unknown Spirochaetaceae genus
485	Bacteria	Proteobacteria	Epsilonproteobacteria	Campylobacterales	Helicobacteraceae	Arcobacter
486	Archaea	Euryarchaeota	Halobacteria	Unknown Halobacteria order
487
488	Bacteria	Planctomycetes	Planctomycetacia	Planctomycetales	Planctomycetaceae	Rhodopirellula
489	Bacteria	Proteobacteria	Deltaproteobacteria	Desulfobacterales	Desulfobacteraceae
490	Bacteria	Proteobacteria	Alphaproteobacteria	Rhodobacterales	Rhodobacteraceae
491	Bacteria	Bacteroidetes	Flavobacteria	Flavobacteriales	Unknown Flavobacteriales family
492	Bacteria	SAR406 clade(Marine group A)
493	Bacteria	Planctomycetes	Planctomycetacia	Planctomycetales	Planctomycetaceae	Rhodopirellula
494	Bacteria	Planctomycetes	Planctomycetacia	Planctomycetales	Planctomycetaceae	Planctomyces
495	Bacteria	Proteobacteria	Gammaproteobacteria	E01-9C-26 marine group
496	Bacteria	Proteobacteria	Alphaproteobacteria	Rhodobacterales	Unknown Rhodobacterales family
497	Bacteria	Firmicutes	Clostridia	Clostridiales	Unknown Clostridiales family
498	Bacteria	Lentisphaerae	Lentisphaeria	Ver1
499	Eukaryota	Plastid	Viridiplantae (Plastid)	Chlorophyta (Plastid)	Ulvophyceae (Plastid)	Unknown Ulvophyceae (Plastid) order
500	Bacteria	Proteobacteria	Deltaproteobacteria	Nitrospinaceae order incertae sedis	Nitrospinaceae	Candidatus Entotheonella
501	Bacteria	Proteobacteria	Gammaproteobacteria	Thiotrichales	Piscirickettsiaceae	endosymbionts (Piscirickettsiaceae)
502	Bacteria	Proteobacteria	Gammaproteobacteria	Chromatiales	Granulosicoccaceae	Unknown Granulosicoccaceae genus
503	Bacteria	Fusobacteria	Fusobacteria (class)	Fusobacteriales	Fusobacteriaceae	Psychrilyobacter
504	Bacteria	Gemmatimonadetes	Gemmatimonadetes (class)	Gemmatimonadales	Unknown Gemmatimonadales family
505	Bacteria	Acidobacteria	Acidobacteria (class)	Acidobacteria group 3	Bryobacter family incertae sedis	Bryobacter
506	Bacteria	Proteobacteria	Alphaproteobacteria	Rhodospirillales	Unknown Rhodospirillales family
507	Bacteria	Planctomycetes	Planctomycetacia	Planctomycetales	Planctomycetaceae	Blastopirellula
508	Bacteria	Planctomycetes	Phycisphaerae	ML-A-10
509	Bacteria	Tenericutes	Mollicutes	RF9
510	Bacteria	Lentisphaerae	Lentisphaeria	R76-B128
511	Bacteria	Actinobacteria	Actinobacteria (class)	Pseudonocardiales	Pseudonocardiaceae	Pseudonocardia
512	Bacteria	Chloroflexi	Caldilineae	Caldilineales	Caldilineaceae	Unknown Caldilineaceae genus
513	Bacteria	Proteobacteria	Gammaproteobacteria	Acidithiobacillales	Acidithiobacillaceae	Acidithiobacillus
514	Bacteria	Firmicutes	Clostridia	Clostridiales
515	Bacteria	Proteobacteria	TA18
516	Bacteria	Proteobacteria	Unknown Proteobacteria class
517	Bacteria	Chloroflexi	Anaerolineae
518	Bacteria	Verrucomicrobia	Opitutae	Opitutales	Unknown Opitutales family
519	Bacteria	Actinobacteria	Acidimicrobiia	Acidimicrobiales	Sva0996 marine group
520	Bacteria	Proteobacteria	Gammaproteobacteria	Unknown Gammaproteobacteria order
521	Bacteria	Chlamydiae	Chlamydiae (class)	Chlamydiales	Unknown Chlamydiales family
522	Bacteria	Proteobacteria	Betaproteobacteria	Nitrosomonadales	Nitrosomonadaceae
523	Bacteria	Actinobacteria	Thermoleophilia	AKIW543
524	Bacteria	Proteobacteria	Deltaproteobacteria	Unknown Deltaproteobacteria order
525	Bacteria	Proteobacteria	Deltaproteobacteria	Desulfobacterales	Desulfobacteraceae	endosymbionts (Desulfobacteraceae)
526	Bacteria	Bacteroidetes	Flavobacteria	Flavobacteriales	Flavobacteriaceae
527	Bacteria	Proteobacteria	Gammaproteobacteria	Chromatiales	Granulosicoccaceae	Granulosicoccus
528	Bacteria	Planctomycetes	Planctomycetacia	Planctomycetales	Planctomycetaceae
529	Bacteria	Firmicutes	Clostridia	Clostridiales
530
531	Bacteria	Firmicutes	Clostridia	Clostridiales	Unknown Clostridiales family
532	Bacteria	Fibrobacteres	Unknown Fibrobacteres class
533	Bacteria	BD1-5
534	Bacteria	Proteobacteria	Deltaproteobacteria	Sh765B-TzT-29
535	Bacteria	Proteobacteria	Gammaproteobacteria	Thiotrichales	Thiotrichaceae	Leucothrix
536	Bacteria	Proteobacteria	Alphaproteobacteria	Rhodospirillales	Rhodospirillaceae	Pelagibius
537	Bacteria	Actinobacteria	Acidimicrobiia	Acidimicrobiales	Sva0996 marine group
538	Bacteria	Actinobacteria	Acidimicrobiia	Acidimicrobiales	OCS155 marine group
539	Bacteria	Proteobacteria	Alphaproteobacteria	Rhodospirillales	Rhodospirillaceae
540	Bacteria	Verrucomicrobia	Verrucomicrobiae	Verrucomicrobiales	Rubritaleaceae	Persicirhabdus
541	Bacteria	Bacteroidetes	Flavobacteria	Flavobacteriales	Unknown Flavobacteriales family
542	Bacteria	Candidate division BRC1
543	Bacteria	Verrucomicrobia	Opitutae	Opitutales	Unknown Opitutales family
544
545	Bacteria	Proteobacteria	Alphaproteobacteria	Unknown Alphaproteobacteria order
546	Bacteria	Firmicutes	Clostridia	Clostridiales	Ruminococcaceae
547	Bacteria	Planctomycetes	Planctomycetacia	Planctomycetales	Planctomycetaceae	Planctomyces
548	Bacteria	Proteobacteria	Alphaproteobacteria	Unknown Alphaproteobacteria order
549	Bacteria	Proteobacteria	Deltaproteobacteria	Desulfobacterales	Desulfobacteraceae	Desulfobacula
550	Bacteria	Actinobacteria	Actinobacteria (class)	Corynebacteriales	Nocardiaceae	Rhodococcus
551	Bacteria	Proteobacteria	Gammaproteobacteria	Oceanospirillales	SS1-B-06-26
552	Bacteria	Proteobacteria	Gammaproteobacteria	Alteromonadales	Colwelliaceae	Colwellia
553	Bacteria	Bacteroidetes	Flavobacteria	Flavobacteriales	Flavobacteriaceae
554	Bacteria	Actinobacteria	Thermoleophilia	Solirubrobacterales	480-2
555	Bacteria	Proteobacteria	Gammaproteobacteria	Alteromonadales	Alteromonadaceae	Agarivorans
556	Bacteria	Candidate division WS3
557	Bacteria	RF3
558	Bacteria	Planctomycetes	Planctomycetacia	Planctomycetales	Planctomycetaceae	Unknown Planctomycetaceae genus
559
560	Bacteria	Lentisphaerae	Lentisphaeria	Unknown Lentisphaeria order
561	Bacteria	Firmicutes	Clostridia	Clostridiales	Lachnospiraceae	Lachnospiraceae Incertae Sedis
562	Bacteria	Planctomycetes	Planctomycetacia	Planctomycetales	Planctomycetaceae	Planctomyces
563	Bacteria	Proteobacteria	Alphaproteobacteria	DB1-14
564	Bacteria	Candidate division TM6
565	Bacteria	Proteobacteria	Gammaproteobacteria	HOC36
566	Bacteria	Proteobacteria	Deltaproteobacteria	Nitrospinaceae order incertae sedis	Nitrospinaceae	Candidatus Entotheonella
567	Bacteria	Proteobacteria	Gammaproteobacteria	HOC36
568	Bacteria	Bacteroidetes	BD2-2
569	Bacteria	Proteobacteria	Gammaproteobacteria	Alteromonadales	Alteromonadaceae	Teredinibacter	Proteobacteria (species)
570	Bacteria	Candidate division OP3
571	Bacteria
572	Bacteria	Proteobacteria	Gammaproteobacteria	CS-B046
573	Bacteria	Bacteroidetes
574	Bacteria	Bacteroidetes	Sphingobacteria	Sphingobacteriales	Saprospiraceae
575	Bacteria	Proteobacteria	Alphaproteobacteria	Caulobacterales	Hyphomonadaceae	Hellea
576	Bacteria	Candidate division TM6
577	Bacteria	Bacteroidetes	Flavobacteria	Flavobacteriales	Cryomorphaceae	Crocinitomix
578	Eukaryota	Plastid	Rhodophyta (Plastid)	Bangiophyceae (Plastid)	Porphyridiales (Plastid)	Unknown Porphyridiales (Plastid) family
579	Bacteria	Chloroflexi	Anaerolineae
580	Bacteria	Planctomycetes	OM190
581	Bacteria	Proteobacteria	Gammaproteobacteria	Sedimenticola Order Incertae Sedis	Sedimenticola Family Incertae Sedis	Sedimenticola
582	Bacteria	Bacteroidetes	Flavobacteria	Flavobacteriales	Cryomorphaceae	Unknown Cryomorphaceae genus
583	Bacteria	Actinobacteria	Acidimicrobiia	Acidimicrobiales	Unknown Acidimicrobiales family
584	Bacteria	Chloroflexi	Thermomicrobia	JG30-KF-CM45
585	Bacteria	Tenericutes	Mollicutes	Unknown Mollicutes order
586	Bacteria	Verrucomicrobia	Opitutae	Unknown Opitutae order
587	Bacteria	Bacteroidetes	Flavobacteria	Flavobacteriales	Cryomorphaceae	Cryomorpha
588	Bacteria	Bacteroidetes	Sphingobacteria	Unknown Sphingobacteria order
589	Eukaryota	Plastid	stramenopiles (Plastid)	Bacillariophyta (Plastid)	Coscinodiscophyceae (Plastid)
590	Bacteria	Chloroflexi	Ktedonobacteria	Ktedonobacterales
591	Bacteria	Proteobacteria	Alphaproteobacteria	Rickettsiales	Unknown Rickettsiales family
592	Bacteria	Proteobacteria	Deltaproteobacteria	GR-WP33-30
593	Bacteria	Proteobacteria	Alphaproteobacteria
594	Bacteria	Planctomycetes	Planctomycetacia	Planctomycetales	Planctomycetaceae
595	Bacteria	Bacteroidetes	Flavobacteria	Flavobacteriales	Unknown Flavobacteriales family
596	Bacteria	Proteobacteria	Gammaproteobacteria	Chromatiales	Granulosicoccaceae	Granulosicoccus
597	Bacteria	Proteobacteria	Gammaproteobacteria	NKB5
598	Bacteria	Proteobacteria	Gammaproteobacteria	Marinicella Order Incertae Sedis	Marinicella Family Incertae Sedis	Marinicella
599	Bacteria	Chloroflexi	Anaerolineae
600	Bacteria	Planctomycetes	Planctomycetacia	Planctomycetales	Planctomycetaceae	Rhodopirellula
601	Bacteria	Acidobacteria	Holophagae	Acidobacteria group 7	32-20
602	Bacteria	Proteobacteria	Alphaproteobacteria	DB1-14
603
604	Bacteria	Firmicutes	Clostridia	Clostridiales	Unknown Clostridiales family
605	Bacteria	Proteobacteria	Alphaproteobacteria	Rhodospirillales	Rhodospirillaceae	Defluviicoccus
606	Bacteria	Planctomycetes	Planctomycetacia	Planctomycetales	Planctomycetaceae
607	Bacteria	Planctomycetes	Planctomycetacia	Planctomycetales	Planctomycetaceae
608	Bacteria	Proteobacteria	Deltaproteobacteria	Sh765B-TzT-29
609	Bacteria	Firmicutes	Clostridia	Clostridiales	Lachnospiraceae
610	Bacteria	Proteobacteria	Deltaproteobacteria	Syntrophobacterales	Syntrophaceae	Desulfobacca
611	Bacteria	Verrucomicrobia	Verrucomicrobiae	Verrucomicrobiales	Unknown Verrucomicrobiales family
612	Bacteria	Planctomycetes	Planctomycetacia	Planctomycetales	Planctomycetaceae
613	Bacteria	Firmicutes	Clostridia	Clostridiales	Clostridiaceae	Clostridium (Clostridiaceae)
614	Eukaryota	Plastid	stramenopiles (Plastid)	Bacillariophyta (Plastid)

## Sheet: Sample metadata
	time	treatment	alga	tank	dna
A-1	before	before	none	NA	54.6
A-2	before	before	none	NA	104
A-3	before	before	none	NA	34
A-4	before	before	none	NA	25
A-5	before	before	none	NA	48.6
A-6	before	before	none	NA	86.4
F-12-1	after	fucus	F.serratus	12	30.8
F-12-2	after	fucus	F.serratus	12	96.8
F-12-3	after	fucus	F.serratus	12	98.6
F-2-1	after	fucus	F.serratus	2	90.4
F-2-2	after	fucus	F.serratus	2	64.8
F-2-3	after	fucus	F.serratus	2	78.2
F-4-1	after	fucus	F.serratus	4	12.7
F-4-2	after	fucus	F.serratus	4	83.6
F-4-3	after	fucus	F.serratus	4	97.2
K-3-1	after	control	Control	3	87
K-3-2	after	control	Control	3	34.4
K-3-3	after	control	Control	3	1
K-6-1	after	control	Control	6	25.6
K-6-2	after	control	Control	6	33
K-6-3	after	control	Control	6	9.3
P-10-1	after	palmaria	P.palmata	10	1.7
P-10-2	after	palmaria	P.palmata	10	26
P-10-3	after	palmaria	P.palmata	10	16.8
P-5-1	after	palmaria	P.palmata	5	2.74
P-5-2	after	palmaria	P.palmata	5	82.6
P-5-3	after	palmaria	P.palmata	5	62.8
P-7-1	after	palmaria	P.palmata	7	3.5
P-7-2	after	palmaria	P.palmata	7	46
P-7-3	after	palmaria	P.palmata	7	49.6
S-1-1	after	saccharina	S.latissima	1	32.8
S-1-2	after	saccharina	S.latissima	1	52.4
S-1-3	after	saccharina	S.latissima	1	32
S-11-1	after	saccharina	S.latissima	11	26.2
S-11-2	after	saccharina	S.latissima	11	77.8
S-11-3	after	saccharina	S.latissima	1	14.7
S-9-1	after	saccharina	S.latissima	9	16.9
S-9-2	after	saccharina	S.latissima	9	13.7
S-9-3	after	saccharina	S.latissima	9	84
neg-ctrl	NA	neg	NA	NA	NA
