# Supplementary material for: Sea urchin intestinal bacterial communities depend on seaweed diet and contain nitrogen-fixing symbionts
Source: FEMS Microbiol Ecol. 2025 Jan 14;101(2):fiaf006. doi: 10.1093/femsec/fiaf006 (PMC11797059; doi:10.1093/femsec/fiaf006)
Supplement: fiaf006_Supplemental_Files [file fiaf006_supplemental_files.zip › SD2_urchin_seqs.fasta]

>1
TACGGAGGGTGCGAGCGTTAATCGGAATTACTGGGCGTAAAGCGCGCGTAGGTGGTTAATTAAGTCAGATGTGAAAGCCCAGGGCTCAACCTTGGAACTGCATTTGAAACTGGTTAACTAGAGTTTTGTAGAGGGTGGTAGAATTTCAGGTGTAGCGGTGAAATGCGTAGAGATCTGAAGGAATACCAGTGGCGAAGGCGGCCACCTGGACAAAGACTGACACTGAGGCGCGAAGGCGTGGGGAGCAAACGGG
>2
TACGGAGGATGCAAGTGTTATCCGGAATCACTGGGCGTAAAGCGTTTGTAGGTGGTTTAGTAAGTCTATTGTTAAATCTTGAAGCTCAACTTCAAACATGTAATAGAAACTACTAAACTTGAGGATAGTAGGGGTAAAGGGAATTTCCAGTGGAGCGGTGAAATGCGTAGAGATTGGAAGGACCACCGATGGCGAAGGCACTTTACTGGGCTATTACTGACACTAAGAGACGAAAGCTAGGGTAGCGAATGGG
>3
TACGGAGGATGCAAGCGTTATCCGGAATCACTGGGCGTAAAGCGTCTGTAGGTGGCTTATAAAGTCCGCTGTTAAATCTTAGGGCTCAACCCTAAGCCAGCAGTAGAAACTTCTAGGCTAGAGTATGGTAGGGGCAGAGGGAATTCCCAGTGTAGCGGTGAAATGCGTAGATATTGGGAAGAACACCAGAGGCGAAAGCGCTCTGCTAGGCCATTACTGACACTCAGAGACGAAAGCTAGGGGAGCAAATGGG
>4
TACGGAGGGTGCAAGCGTTATCCGGAATCATTGGGTTTAAAGGGTCCGTAGGCGGACTAATAAGTCAGGGGTGAAATCCAACAGCTCAACTGTTGAACTGCCTTTGATACTGTTAGTCTTGAATTATATGGAAGTAGATAGAATGTGTAGTGTAGCGGTGAAATGCTTAGAGATTACACAGAATACCGATTGCGAAGGCAGTCTACTACGTATATATTGACGCTAATGGACGAAAGCGTGGGGAGCGAACAGG
>5
TACGGAGGGTGCAAGCGTTATCCGGATTTATTGGGTTTAAAGGGTGCGTAGGTGGTTCTATAAGTCAGAAGTGAAATCTTGCCGCTTAACGGTAAAACTGCTTTTGAAACTGTAGAACTTGAATTTAGGAGAGGTAGGCGGAATGAGTAATGTAGCGGTGAAATGCATAGATATTACTCAGAACACCGATTGCGAAGGCAGCTTACTATACTAATATTGACACTGATGCACGAAAGCGTGGGTATCGAACAGG
>6
TACGGAGGGTGCAAGCGTTATCCGGAATCATTGGGTTTAAAGGGTCCGTAGGCGGACTAATAAGTCAGGGGTGAAATCCAACAGCTTAACTGTTGAACTGCCTTTGATACTGTTAGTCTTGAATTATATGGAAGTAGATAGAATGTGTAGTGTAGCGGTGAAATGCTTAGAGATTACACAGAATACCGATTGCGAAGGCAGTCTACTACGTATATATTGACGCTAATGGACGAAAGCGTGGGGAGCGAACAGG
>7
TACGGAGGGTGCAAGCGTTATCCGGATTCATTGGGTTTAAAGGGTACGTAGGCGGTATTATAAGTCAGTGGTGAAATCCTGCAGCTCAACTGTAGAACTGCCATTGAAACTGTAGTACTTGAATAAACTTGAGGTAGGCGGAATATGTAGTGTAGCGGTGAAATGCTTAGATATTACATAGAACACCGATTGCGAAGGCAGCTTACTAAGGTTTTATTGACGCTGATGTACGAAAGCGTGGGGAGCGAACAGG
>8
TACGTATGTCGCAAGCGTTATCCGGAATTATTGGGCGTAAAGCGCGTCTAGGCGGTCTTTTAAGTCTGATGTTAAAATGCGGGGCTCAACTCCGTATTGCGTTGGAAACTGGAAGACTAGAGTATCAGAGAGGTGGGCGGAACTACAAGTGTAGAGGTGAAATTCGTAGATATTTGTAGGAATGCCGATTGGGAAGCCAGCTCACTGGATGAATACTGACGCTAAAGCGCGAAAGCGTGGGGAGCAAACCGG
>9
TACGAGGGGTGCAAGCGTTAATCGGAATTACTGGGCGTAAAGCGTTCGTAGGCGGTCTATTAAGCAAGATGTGAAAGCCCAGGGCTCAACCTTGGAACTGCATTTTGAACTGGTAGACTAGAGTACTGTAGAGGGTGGTGGAATTTCCAGTGTAGCGGTGAAATGCGTAGAGATTGGAAGGAACATCAGTGGCGAAGGCGGCCACCTGGACAGATACTGACGCTGAGGAACGAAAGCGTGGGGAGCGAACAGG
>10
TACGGAGGGTGCAAGCGTTGTTCGGAATTACTGGGCGTAAAGCGCGCGTAGGCGGCTTTTTAAGTCAGATGTGAAAGTCCACGGCTCAACCGTGGAAGTGCATTTGAAACTGGGGAGCTTGAGTACTGGAGGGGATGGTGGAATTCCCGGTGTAGAGGTGAAATTCGTAGATATCGGGAGGAATACCGGTGGCGAAGGCGACCATCTGGCCAGATACTGACGCTGATGTGCGAAAGCGTGGGGAGCAAACAGG
>11
TACGGAGGATTCGAGCGTTATCCGGATTTATTGGGTTTAAAGGGTGCGTAGGTGGTCTTATAAGTCAGAAGTGAAATCTTGCCGCTTAACGGTAAAACTGCTTTTGAAACTGTAGGACTTGAATTTAGGAGAGGTAGGCGGAATGAGTAATGTAGCGGTGAAATGCATAGATATTACTCAGAACACCGATTGCGAAGGCAGCTTACTATACTAATATTGACACTGATGCACGAAAGCGTGGGTATCGAACAGG
>12
TACGGAGGGTGCGAGCGTTAATCGGAATTACTGGGCGTAAAGCGCGCGTAGGTGGTTAATTAAGTCAGATGTGAAAGCCCAGGGCTCAACCTTGGAACTGCATTTGAAACTGGTTAACTAGAGTTTTGTAGAGGGTGGTAGAATTTCAGGTGTAGCGGTGAAATGCGTAGAGATCTGAAGGAATACCAGTGGCGAAGGCGGCCACCTGGACAGAGACTGACACTGAGGCGCGAAGGCGTGGGGAGCAAACGGG
>13
TACGGAGGGTGCAAGCGTTACTCGGAATCACTGGGCGTAAAGAGCGTGTAGGCGGGAGAAAAAGTCAGATGTGAAAGCCAATGGCTCAACCATTGAACTGCATTTGAAACTTTTCACCTAGAATGTGGGAGAGGTAGATGGAATTTCTGGTGTAGGGGTAAAATCCGTAGAGATCAGAAGGAATACCGATTGCGAAGGCGATCTACTGGAACACAATTGACGCTGAGACGCGAAAGCGTGGGTAGCAAACAGG
>14
TACGGAGGGTGCGAGCGTTAATCGGAATTACTGGGCGTAAAGCGCGCGTAGGTGGTTAATTAAGTCAGATGTGAAAGCCCAGGGCTCAACCTTGGAACTGCATTTGAAACTGGTTAACTAGAGTTTTGTAGAGGGTGGTAGAATTTCAGGTGTAGCGGTGAAATGCGTAGAGATCTGAAGGAATACCAGTGGCGAAGGCGGCCACCTGGACAGTAACTGACACTGAGGCGCGAAGGCGTGGGGAGCAAACGGG
>15
TACGAGGGGTCCAAGCGTTAATCGGAATTACTGGGCGTAAAGCGTACGCAGGCGGTTCATTAAGCTAGATGTGAAATCCCCGGGCTCAACCTGGGAATTGCATTTAGAACTGGTGAACTAGAGTCTTGTAGAGGGGGGTAGAATTTCAGGTGTAGCGGTGAAATGCGTAGAGATCTGAAGGAATACCGGTGGCGAAGGCGGCCCCCTGGACAAAGACTGACGCTCATGTACGAAAGCGTGGGGAGCAAACAGG
>16
TACGGAGGGTGCGAGCGTTAATCGGAATTACTGGGCGTAAAGCGCGCGTAGGTGGTTAATTAAGTCAGATGTGAAAGCCCAGGGCTCAACCTTGGAACTGCATTTGAAACTGGTTGACTAGAGTTTTGTAGAGGGTGGTAGAATTTCAGGTGTAGCGGTGAAATGCGTAGAGATCTGAAGGAATACCAGTGGCGAAGGCGGCCACCTGGACAAAGACTGACACTGAGGCGCGAAGGCGTGGGGAGCAAACGGG
>17
TACGAGGGGTGCAAGCGTTAATCGGAATTACTGGGCGTAAAGCGTGCGTAGGTGGTTATTTAAGCAAGATGTGAAAGCCCCGGGCTCAACCTGGGAACTGCATTTTGAACTGGGTAACTAGAGTATTGTAGAGGGTAGTGGAATTTCCAGTGTAGCGGTGAAATGCGTAGAGATTGGAAGGAACATCAGTGGCGAAGGCGGCTACCTGGACAAATACTGACACTGAGGCACGAAAGCGTGGGGAGCAAACAGG
>18
TACGGAGGATCCAAGCGTTATCCGGATTTATTGGGTTTAAAGGGTGCGTAGGTGGTCTTATAAGTCAGAAGTGAAATCTTGCCGCTTAACGGTAAAACTGCTTTTGAAACTGTAAGACTTGAATTTAGGAGAGGTAGGCGGAATGAGTAATGTAGCGGTGAAATGCATAGATATTACTCAGAACACCGATTGCGAAGGCAGCTTACTATACTAATATTGACACTGATGCACGAAAGCGTGGGTATCGAACAGG
>19
TACAGAGGTGGCGAACGTTGTTCGGATTTACTGGGCGTAAAGGGTCCGCAGGCGGTTTTGTGTGTCAGATGTGAAAGCCCACGGCTCAACCGTGGAATTGCATTTGAAACTGCAAGACTAGAGTACTGGAGGGGAGAAGGGAACACTTGGTGTAGCGGTGAAATGCGTAGATATCAAGTGGAACACCGGCGGCGAAGGCGCTTCTCTGGACAGATACTGACGCTCATGGACGAAAGTTAGGGTAGCGAAAGGG
>20
TACGGAGGGTGCAAGCGTTACTCGGAATCACTGGGCGTAAAGGACGCGTAGGCGGGTTGGTAAGTCAGATGTGAAATCCTACAGCTCAACTGTAGAACTGCATTTGAAACTACTAACCTAGAGTATGGGAGGGGGAGATGGAATTAGTGGTGTAGGGGTAAAATCCGTAGATATCACTAGGAATACCGAAAGCGAAGGCGATCTCCTGGAACATTACTGACGCTAAGGCGTGAAAGCGTGGGGAGCAAACGGG
>21
TACGGAGGGTCCAGGCGTTATCCGGATTTATTAGGTTTAAAGGGTGCGCAGGCGGACTAGTAAGTCAGTGGTGAAAGTTTGCAGCTTAACTGTAAAATTGCCATAGATACTGCTAGTCTTGAATATGGTAGAGGTAGGCGGAATGTGTAGTGTAGCGGTGAAATGCTTAGATATTACACAGAACACCGATTGCGAAGGCAGCTTACTATGCCATGATTGACGCTGAGGCACGAAAGCGTGGGGAGCGAACAGG
>22
TACAGAGGTGGCAAGTGTTGTTCGGATTTACTGGGCGTAAAGGGTCCGCAGGCGGTCCTGTGTGTCGGATGTGAAAGCTCACGGCTTAACCGTGGAAATGCATTCGAAACTACAGGACTAGAGTATAGGAGGGGAGTGGGGAATTCAGGGTGTAGCGGTGAAATGCGTAGATATCCTGAAGAACACCGGAGGCGAAGGCGCCACTCTGGACTAATACTGACGCTCATGGACGAAAGCTAGGGGAGCGAAGAGG
>23
TACGGAGGATCCAAGCGTTATCCGGATTTATTGGGTTTAAAGGGTGCGTAGGTGGTCTTATAAGTCAGAAGTGAAATCTTGCCGCTTAACGGTAAAACTGCTTTTGAAACTGTAAGACTTGAATTTGGGAGCAGCAGGCGGAATGAGTAATGTAGCGGTGAAATGCATAGATATTACTCAGAACACCAATTGCGAAGGCAGCTTGCTATACCAATATTGACACTGAGGCACGAAAGCGTGGGTATCGAACAGG
>24
GACGGAGGATGCAAGTGTTATCCGGAATCACTGGGCGTAAAGCGTTTGTAGGTGGTTTAGTAAGTCTATTGTTAAAGCTTGAAGCTCAACTTCAAAAATGTAATAGAAACTACTAGACTTGAGGATAGTAGGGGTAAAGGGAATTTCCAGTGGAGCGGTGAAATGCGTAGAGATTGGGAGGACCACCGATGGCGAAGGCACTTTACTGGGCTATCACTGACACTAAGAGACGAAAGCTAGGGTAGCGAATGGG
>25
TACGGAGGGTGCGAGCGTTAATCGGAATTACTGGGCGTAAAGCGCGCGTAGGTGGTTAATTAAGTCAGATGTGAAATCCCAGGGCTCAACCTTGGAACTGCATTTGAAACTGGTTAACTAGAGTTTTGTAGAGGGTGGTAGAATTTCAGGTGTAGCGGTGAAATGCGTAGAGATCTGAAGGAATACCAGTGGCGAAGGCGGCCACCTGGACAAAGACTGACACTGAGGCGCGAAGGCGTGGGGAGCAAACGGG
>26
TACGGAGGATCCAAGCGTTATCCGGATTTATTGGGTTTAAAGGGTGCGTAGGTGGTCTAATAAGTCAGAAGTGAAATCTTGCCGCTTAACGGTAAAACTGCTTTTGAAACTGTAAGACTTGAATTTAGGAGAGGTAGGCGGAATGAGTAATGTAGCGGTGAAATGCATAGATATTACTCAGAACACCAATTGCGAAGGCAGCTTACTATACTAATATTGACACTGAGGCACGAAAGCGTGGGTATCGAACAGG
>27
TACGTAGGGGGCAAGCGTTATCCGGAATCACTGGGCGTAAAGGGTACGTAGGCGGTTTGACAAGCCAGAAGTGAAAGGCAATGGCTCAACCATTGTAAGCTTTTGGAACTGTCAGACTTGAGTGCAGGAGAGGTAAGTGGAATTCCTAGTGTAGAGGTAAAATTCGTAGATATTAGGAGGAACACCAGTGGCGAAGGCGACTTACTGGACTGTAACTGACGCTGAGGTACGAAAGCGTGGGGAGCGAACAGG
>28
TACGGAGGGTGCAAGCGTTATCCGGATTTATTGGGTTTAAAGGGTGCGTAGGTGGTTTTATAAGTCAGAAGTGAAATCTTGCCGCTTAACGGTAAAACTGCTTTTGAAACTGTAGAACTTGAATTTAGGAGAGGTAGGCGGAATGAGTAATGTAGCGGTGAAATGCATAGATATTACTCAGAACACCGATTGCGAAGGCAGCTTACTATACTAATATTGACACTGATGCACGAAAGCGTGGGTATCGAACAGG
>29
TACGGAGGGTGCGAGCGTTAATCGGAATTACTGGGCGTAAAGCGTGCGTAGGCGGATTATTAAGTGAGATGTGAAAGCCCCGGGCTCAACCTGGGAACTGCATTTCAAACTGGTAGTCTAGAGTATTGTAGAGGGTGGTGGAATTTCCAGTGTAGCGGTGAAATGCGTAGAGATTGGAAGGAACATCAGTGGCGAAGGCGGCCACCTGGACAAATACTGACGCTGAGGCACGAAAGCGTGGGGAGCAAACAGG
>30
GACGGGGGATGCAAGTGTTATCCGGAATCACTGGGCGTAAAGCGTTTGTAGGTGGTTTAGTAAGTCTATTGTTAAAGCTTGAAGCTTAACTTCAAAAATGTAATAGAAACTATTAGACTTGAGGGTAGTAGGGGTAAAGGGAATTTCCAGTGGAGCGGTGAAATGCGTAGAGATTGGAAGGACCACCGATGGCGAAGGCACTTTACTGGGCTATTCCTGACACTAAGAGACGAAAGCTAGGGGAGCGAATGGG
>31
TACGGAGGATGCAGGCGTTATCCGGATTTATTAGGTTTAAAGGGTGCGCAGGCGGTCTTTTAAGTCAGTGGTGAAAGTTTGCAGCTTAACTGTAAAATTGCCATTGAAACTGAAAGACTTGAATTTGGTAGAGGTAGGCGGAATGTGTAGTGTAGCGGTGAAATGCTTAGATATTACACAGAACACCGATTGCGAAGGCAGCTTACTATGCCACGATTGACGCTGAGGCACGAAAGCGTGGGGAGCGAACAGG
>32
TACGGAGGGTGCGAGCGTTAATCGGAATTACTGGGCGTAAAGCGCGCGTAGGCGGTTAATTAAGTCAGATGTGAAATCCCAGGGCTCAACCTTGGAACTGCATTTGAAACTGGTTAACTAGAGTTTTGTAGAGGGTGGTAGAATTTCAGGTGTAGCGGTGAAATGCGTAGAGATCTGAAGGAATACCAGTGGCGAAGGCGGCCACCTGGACAAAGACTGACGCTGAGGCGCGAAGGCGTGGGGAGCAAACGGG
>33
TACGTAGGGGGCAAGCGTTGTCCGGAATCATTGGGCGTAAAGCGCGTGTAGGCGGCTTGGTCAGTTTGGTGTGAAATCCCGGGGCTCAACCCCGGAACTGCACTGAATACTGCCTCGCTAGAGTCCGGGAGAGGGGTTGGGAATTCCCAGTGTAGCGGTGAAATGCGCAGATATTGGGAAGAACACCAATGGCGAAGGCACAACCCTGGAACGGTACTGACGCTGAGACGCGAAAGCGTGGGGAGCAAACAGG
>34
TACGGAGGGTCCGAGCGTTATCCGGATTTATTGGGTTTAAAGGGTGCGCAGGCGGTATAATAAGTCAGTGGTGAAATCTCGAGGCTCAACCTCGAAACTGCCATTGATACTGTTATACTCGAGTATAGACGAAGTAGGCGGAATGTAGCATGTAGCGGTGAAATGCTTAGATATGCTACAGAACACCGATTGCGAAGGCAGCTTACTAGACTATTACTGACGCTAATGCACGAAAGCGTGGGGAGCGAACAGG
>35
TACAGAGGTGGCGAACGTTGTTCGGATTTACTGGGCGTAAAGGGTCCGCAGGCGGTTTGGTGTGTCAGATGTGAAAGCCCACAGCTTAACTGTGGAATTGCATTTGAAACTGCCAAACTAGAGTACTGGAGGGGAGAAGGGAACACTTGGTGTAGCGGTGAAATGCGTAGATATCAAGTGGAACACCGGCGGCGAAGGCGCTTCTCTGGACAGATACTGACGCTCATGGACGAAAGTTAGGGTAGCGAAAGGG
>36
CACGTAAGGAGCGAGCGTTGTTCGGAATTATTGGGCGTAAAGGGCGTGTAGGCGGTTAACTAAGTCTTGTTTGAAAGACCGATGCTCAACATCGGAAACGGGCAGGAAACTGGTTGACTAGAATCCGGTAGGGAAATGTGGAATTTCTAGTGTAGGGGTGAAATCTGTTGATATTAGAAAGAACACCAATGGCGAAGGCAACATTTTGGGCCTGGATTGACGCTGAGGCGCGAAAGCATAGGGAGCAAACAGG
>37
AACGAAAAGGGCTAGCGTTATTCAGATTAACTGGGTGTAAAGGATATGTAGGTTGAAAATCAACTATTAGTTTAAAATTAAAGTTTTATGCTTTAAATAACTATTAAAGTAATTTTCTTGAGTTCGGTGAGAAGACTATGGAATTTTGTGTGTAGCGGTAAAATGTGTTGATATTCAAAGGAACCTCTAAAGCGAAAGCAATAGTCTAGACTGAAACTGACGCTAAGGTATGAAAGCGTGGGTAGCAAAAGGG
>38
TACGGAGGATCCAAGCGTTATCCGGATTTATTGGGTTTAAAGGGTGCGTAGGTGGTCTTATAAGTCAGAAGTGAAATCTTGCCGCTTAACGGTAAAACTGCTTTTGAAACTGTAGGACTTGAATTTAGGAGAGGTAGGCGGAATGAGTAATGTAGCGGTGAAATGCATAGATATTACTCAGAACACCAATTGCGAAGGCAGCTTACTATACTAACATTGACACTGAGGCACGAAAGCGTGGGTATCGAACAGG
>39
TACGGAGGGTCCAAGCGTTATCCGGATTTATTGGGTTTAAAGGGTGCGCAGGCGGAATAATAAGTCAGTGGTGAAATCCTACAGCTCAACTGTAGAACTGCCTTTGATACTGTTATTCTTGAGTTAAGTTGGAGTAGGCGGAATGTAGCATGTAGCGGTGAAATGCTTAGATATGCTACAGAACACCAATCGCGAAGGCAGCTTACTAAACTTATACTGACGCTCAGGCACGAAAGCGTGGGTAGCGAACAGG
>40
TACGGAGGGTGCAAGCGTTACTCGGAATCACTGGGCGTAAAGAGAATGTAGGCGGGTAATTAAGTCAGAAGTGAAATCCAATAGCTCAACTATTGAACTGCTTTTGAAACTGATAACCTAGAATATGGGAGAGGTAGATGGAATTTCTGGTGTAGGGGTAAAATCCGTAGAGATCAGAAGGAATACCGATTGCGAAGGCGATCTACTGGAACATTATTGACGCTGAGATTCGAAAGCGTGGGGAGCAAACAGG
>41
TACGGAGGGTCCAAGCGTTATCCGGATTTATTGGGTTTAAAGGGTTCGTAGGCGGTAATATAAGTCAGTGGTGAAATCCTGCAGCTCAACTGTAGAACTGCCATTGAAACTGTATTACTTGAGTATACTTGAGGTAGGCGGAATATGTAGTGTAGCGGTGAAATGCTTAGATATTACATAGAACACCGATTGCGAAGGCAGCTTACTAAGGTATAACTGACGCTGATGAACGAAAGCGTGGGGAGCGAACAGG
>42
TACGGAGGGTGCAAGCGTTGTTCGGAATTACTGGGCGTAAAGCGCGCGTAGGTGGTTTTATAAGTCAGATGTGAAAGTCCACAGCTTAACTGTGGAAGTGCATTTGAAACTGTAAGACTTGAGTACTGGAGGGGGTAGTGGAATTCCCGGTGTAGAGGTGAAATTCGTAGATATCGGGAGGAATACCGGTGGCGAAGGCGACTACCTGGCCAGATACTGACACTGAGGTGCGAAAGCGTGGGGAGCAAACAGG
>43
TACGGGGGATGCAAGCGTTATTCGGAATTATTGGGCGTAAAGGGCGCGCAGGCGGCCTTGTCAGTCAGATGTGAAAGCCCGGGGCTCAACCCCGGCAGTGCATTTGAAACAGCAAGGCTTGAGTATGGTAGAGGAAAGCGGAATTCCTGGTGTAGAGGTGAAATTCGTAGATATCAGGAGGAACACCGGTGGCGAAGGCGGCTTTCTGGACCAATACTGACGCTGAGGCGCGAAGGCGTGGGTAGCGAACGGG
>44
TACGGAGGGTGCAAGCGTTATCCGGATTTATTAGGTTTAAAGGGTGCGTAGGTGGATTAATCAGTCAGTGGTGAAATTCTGTAGCTCAACTATAGAACTGCCATTGATACTGTTAATCTTGAGTACGTTTGAGGTATGCGGAATGTGTAATGTAGCGGTGAAATGCATAGATATTACACAGAACTCCGATTGCGAAGGCAGCATACTAAGCCGTAACTGACACTGATGCACGAAAGCGTGGGTAGCGAACAGG
>45
GACGGGGGATGCAAGTGTTATCCGGAATCACTGGGCGTAAAGCGTTTGTAGGTGGTCTAGTAAGTCTATTGTTAAAGCTTGAAGCTCAACTTCAAAAATGTAATAGAAACTATTAGACTTGAGGATAGTAGGGGTAAAGGGAATTTCCAGTGGAGCGGTGAAATGCGTAGAGATTGGAAGGACCACCGATGGCGAAGGCACTTTACTGGGCTATTTCTGACACTAAGAGACGAAAGCTAGGGTAGCGAATGGG
>46
TACGGAGGGTGCGAGCGTTAATCGGAATTACTGGGCGTAAAGCGCGCGTAGGTGGTTAATTAAGTCAGATGTGAAAGCCCAGGGCTCAACCTTGGAACTGCATTTGAAACTGCTTAACTAGAGTTTTGTAGAGGGTGGTAGAATTTCAGGTGTAGCGGTGAAATGCGTAGAGATCTGAAGGAATACCAGTGGCGAAGGCGGCCACCTGGACAAAGACTGACACTGAGGCGCGAAGGCGTGGGGAGCAAACGGG
>47
TACGAGGGGTGCAAGCGTTAATCGGAATTACTGGGCGTAAAGCGTACGCAGGCGGTTTGTTAAGCGAGATGTGAAAGCCCTGGGCTCAACCTAGGAACTGCATTTCGAACTGGCAAACTAGAGTCTTGTAGAGGGGGGTAGAATTTCAGGTGTAGCGGTGAAATGCGTAGAGATCTGAAGGAATACCGGTGGCGAAGGCGGCCCCCTGGACAAAGACTGACGCTCATGTACGAAAGCGTGGGGAGCAAACAGG
>48
TACGTAGGGAGCAAGCGTTGTCCGGAATTACTGGGCGTAAAGGGTGCGTAGGCGGTATAATAAGTCAGATGTGAAATCTCCGGGCTCAACCCGGAACCTGCATCTGAAACTGTTAAACTTGAGTGTGAGAGAGGTAAGTGGAATTCCTAGTGTAGCGGTGAAATGCGTAGATATTAGGAGGAACACCAGTGGCGAAGGCGACTTACTGGCTCATAACTGACGCTGAGGCACGAAAGCGTGGGTAGCAAACAGG
>49
TACGGGGGGTGCAAGCGTTACTCGGAATCACTGGGCGTAAAGAGCATGTAGGCTGGTTTGTAAGTTGGAAGTGAAATCCTATGGCTTAACCATAGAACTGCTTCCAAAACTGCAGACCTAGAGTATGGGAGAGGTAGATGGAATTTCTGGTGTAGGGGTAAAATCCGTAGAGATCAGAAGGAATACCGATTGCGAAGGCGATCTACTGGAACATTACTGACGCTGAGATGCGAAAGCGTGGGGAGCAAACAGG
>50
TACGGAGGGTCCAGGCGTTATCCGGATTTATTAGGTTTAAAGGGTGCGCAGGCGGTTATTTAAGTCAGTGGTGAAAGTTTGCAGCTCAACTGTAAAATTGCCATTGATACTGAATAACTTGAATGTGGTAGAGGTAGGCGGAATGTGTAGTGTAGCGGTGAAATGCTTAGATATTACACAGAACACCGATTGCGAAGGCAGCTTACTATGCCATGATTGACGCTGAGGCACGAAAGCGTGGGTAGCGAACAGG
>51
TACGGAGGATCCAAGCGTTATCCGGATTTATTGGGTTTAAAGGGTGCGTAGGCGGACCTATAAGTCAGAAGTGAAATCTTGCCGCTTAACGGTAAAACTGCTTTTGAAACTGTATGTCTTGAATTTAGGAGAGGTAGGCGGAATGAGTAATGTAGCGGTGAAATGCATAGATATTACTCAGAACACCAATTGCGAAGGCAGCTTACTATACTAACATTGACGCTGAGGCACGAAAGCGTGGGTATCGAACAGG
>52
TACGGAGGGTCCAAGCGTTATCCGGATTTATTGGGTTTAAAGGGTCCGTAGGCGGCTCTGTAAGTCAGTGGTGAAATCGTGTGGCTTAACCATACAACTGCCATTGAAACTGCAGAGCTTGAGATAGATTGAAGTTGGCGGAATATAACAAGTAGCGGTGAAATGCATAGATATGTTATAGAACACCAATTGCGAAGGCAGCTGACTAAGTCTTGTCTGACGCTGAGGGACGAAAGCGTAGGTAGCGAACAGG
>53
TACGGAGGATGCAAGCGTTATCCGGATTTATTGGGTTTAAAGGGTGCGTAGGCGGGCCTTTAAGTCAGTGGTGAAATCCTGCAGCTTAACTGTAGAACTGCCATTGAAACTGAAGGTCTTGAATTTAGTTGAGGTAGGCGGAATGAGTAGTGTAGCGGTGAAATGCTTAGATATTACTCAGAACACCGATTGCGAAGGCAGCTTACTAAACTAACATTGACGCTGAGGCACGAAAGCGTGGGTAGCGAACAGG
>54
TACGGAGGGTGCAAGCGTTATCCGGAATCATTGGGTTTAAAGGGTCCGTAGGCGGACTAATAAGTCAGGGGTGAAATCCAACAGCTTAACTGTTGAACTGCCTTTGATACTGTTAGTCTTGAATTATATGGAAGTAGATAGAATGTGTAGTGTAGCGGTGAAATGCTTAGAGATTACACAGAATACCGATTGCGAAGGCAGTCTACTACGTATGTATTGACGCTAATGGACGAAAGCGTGGGGAGCGAACAGG
>55
TACGGAGACTGCAAGCGTTACTCGGATTCACTGGGCGTAAAGGGTGCGTAGGCGGATAGATGTGTGAGGTGTGAAATCTCGGGGCTCAACCTCGAAACTGCGCCTCAAACTGTCTATCTAGAGTATTGGAGGGGTAAGCGGAATTTCTGGTGTAGCGGTGAAATGCGTAGATATCAGAAGGAACACCAATGGCGAAGGCAGCTTACTGGACAAATACTGACGCTGAGGCACGAAAGCATGGGTAGCGAAAGGG
>56
TACGGAGGATGCAAGCGTTATCCGGAATCATTGGGCGTAAAGCGTCCGCAGGTGGTTCATCAAGTCTGCTGTTAAAGACAGAAGCTCAACTTCTGATAGGCAGTGGAAACTGGTGAACTAGAGTATGGTAGGGGTTGAGGGAATTCCCAGTGTAGCGGTGAAATGCGTAGATATTGGGAAGAACACCAGTGGCGAAGGCGCTCAACTGGGCCATAACTGACACTCAGGGACGAAAGCTAGGGTAGCGAAAGGG
>57
TACGGAGGATCCAAGCGTTATCCGGATTTATTGGGTTTAAAGGGTGCGTAGGCGGACCTATAAGTCAGAAGTGAAATCTTGCCGCTTAACGGTAAAACTGCTTTTGAAACTGTAGGTCTTGAATTTAGGAGAGGTAGGCGGAATGAGTAATGTAGCGGTGAAATGCATAGATATTACTCAGAACACCAATTGCGAAGGCAGCTTACTATACTAACATTGACGCTGAGGCACGAAAGCGTGGGTATCGAACAGG
>58
GACGGAGGGTGCTAGCGTTGTTCGGAATCACTGGGCGTAAAGGGCGCGTAGGCGGCCTAGATAGTCAGATGTGAAAGCCCAGGGCCCAACCCTGGAACTGCATTTGATACTCCTAGGCTAGAGGTCGAAAGAGGAGAGTGGAATACCCAGTGTAGAGGTGAAATTCGTAGATATTGGGTGGAACACCAGTGGCGAAAGCGGCTCTCTGGTTCGATACTGACGCTGAGGCGCGAAAGCGTGGGGAGCAAACAGG
>59
TACGGAGGGTCCAGGCGTTATCCGGATTTATTAGGTTTAAAGGGTGCGTAGGCGGCCTGTTAAGTCAGTGGTGAAAGTTTGCAGCTTAACTGTAAAATTGCCATTGAAACTGATAGGCTTGAGTCTGGTGGAGGTAGGCGGAATGTGTAGTGTAGCGGTGAAATGCTTAGATATTACACAGAACACCGATTGCGAAGGCAGCTTACTATACCAGCACTGACGCTGATGCACGAAAGCGTGGGGAGCGAACAGG
>60
TACGTAGGGGGCAAGCGTTATCCGGAATCACTGGGCGTAAAGGGTACGTAGGCGGTTTGACAAGCCAGGAGTGAAAGGCAATGGCTCAACCATTGTAAGCTTTTGGAACTGTCAGACTTGAGTGCAGGAGAGGTAAGTGGAATTCCTAGTGTAGAGGTAAAATTCGTAGATATTAGGAGGAACACCAGTGGCGAAGGCGACTTACTGGACTGTAACTGACGCTGAGGTACGAAAGCGTGGGGAGCGAACAGG
>61
TACGGAGGGTGCAAGCGTTAATCGGAATTACTGGGCGTAAAGCGCATGCAGGCGGTTTGTTAAGCGAGATGTGAAAGCCCCGGGCTCAACCTGGGAACTGCATTTCGAACTGGCAAACTAGAGTTCTTGAGAGGGTGGTAGAATTTCAGGTGTAGCGGTGAAATGCGTAGAGATCTGAAGGAATACCAGTGGCGAAGGCGGCCACCTGGCAAGTAACTGACGCTCAGATGCGAAAGCGTGGGTAGCAAACGGG
>62
TACGGAGGGTGCAAGCGTTATCCGGATTTATTGGGTTTAAAGGGTGCGTAGGCGGAAAAATAAGTCAGTGGTGAAATCTTGCAGCTTAACTGTAAAACTGCCATTGAAACTGTTTTTCTTGAATATAGTTGAGGTAGGCGGAATGTATAATGTAGCGGTGAAATGCTTAGATATTATACAGAACACCGATTGCGTAGGCAGCTTACTAAGCTATTATTGACGCTGAGGCACGAAAGCGTGGGGAGCGAACAGG
>63
TACAGAGGTGGCAAGCGTTAATCGGAATTACTGGGCGTAAAGGGTCCGCAGGCGGTTCGATGTGTCGGATGTGAAATGCAACAGCTCAACTGTTGAATGGCATTCGAAACTGTCGAACTAGAGTTCTGGAAGGGAGAAGGGAACAGTTGGTGTAGCGGTGAAATGCGTAGATATCAACTGGAACACCGGTGGCGAAGGCGCTTCTCTGGACAGATACTGACGCTCATGGACGAAAGCTAAGGGAGCGAAAGGG
>64
CACGTAAGGAGCGAGCGTTGTTCGGAATTATTGGGCGTAAAGGGCATGTAGGCGGTTTCGTAAGTCTGATGTGAAAGCGTGCAGCTTAACTGCATTGTTGCGTTGGAAACTGCGAGACTAGAATCCGAGAGGGGTGTGTGGAATTTCTTGTGTAGGGGTGAAATCTGTTGATATAAGAAAGAACACCAGAGGCGAAGGCGACACACTGGTTCTGGATTGACGCTGAGGTGCGAAAGCGTAGGTAGCGAACAGG
>65
TACGTATGGTGCAAGCGTTATTCGGATTTATTGGGCGTAAAGGGTCCGTAGGTGGTTTATTAAGTCAGATGTGAAATCCTGAGGCTCAACCTCAGAACTGCATTTGAAACTGATAAACTAGAGTATTGGAGAGGTAAGTGGAATTTCAGGTGTAGCGGTGGAATGCGTAGATATCTGAAGGAACACCAATAGCGAAGGCAGCTTACTGGACAATCACTGACACTGAGGGACGAAGGCGTGGGTAGCGAAAAGG
>66
TACGGAGGGGACTAGCGTTGTTCGGAATTACTGGGCGTAAAGCGTACGTAGGCGGATCAGAAAGTATGGGGTGAAATCCCAGGGCTCAACCCTGGAACTGCCTCATAAACTCCTGGTCTAGAGTTCGAGAGAGGTGAGTGGAATTCCGAGTGTAGAGGTGAAATTCGTAGATATTCGGAGGAACACCAGTGGCGAAGGCGGCTCACTGGCTCGATACTGACGCTGAGGTACGAAAGTGTGGGGAGCAAACAGG
>67
TACGAACTGTGCAAACGTTATTCGGAATCACTGGGCTTAAAGGGTGCGTAGGCGGATTGGTAGGTCAGATGTGAAATCCCACGGCTCAACCGTGGAACTGCGTTTGAAACCACTAGTCTTGAGGGGATCAGAGGAGAGCGGAACTGATGGTGGAGCGGTGAAATGCGTTGATATCATCAGGAACACCGGTGGCGAAAGCGGCTCTCTGGGATCTTTCTGACGCTGAGGCACGAAAGCTAGGGGAGCGAACGGG
>68
TACGGGGGGAACAGGCATTATTCAAAATTATTTGGCGTAAAGGGTTTGTAGGTGGTTTTTTAAGTTGAAAAAAAAAAATAAAGCTTAACTTTATATATTTTTTCAAAACTGGAAAACTTGAGTATAAATAAAAGATAATGGAATTTCTATAGTAGGGATAAAATACTATAATAATAGAAGGAAGGACAAAGGCGAAAGCAATTATCTGGGTATATACTGACATTGAGAAACGAAAGCTTGGGGAGCGATCGGG
>69
TACGGAGGGTGCAAGCGTTGTTCGGAATTACTGGGCGTAAAGCGCGCGTAGGCGGCTTCTTAAGTCAGATGTGAAAGTCCACGGCTCAACCGTGGAAGTGCATTTGAAACTGGGGAGCTTGAGTACTGGAGGGGATGGTGGAATTCCCGGTGTAGAGGTGAAATTCGTAGATATCGGGAGGAATACCGGTGGCGAAGGCGACCATCTGGCCAGATACTGACGCTGATGTGCGAAAGCGTGGGGAGCAAACAGG
>70
TACGTAGGTCACGAGCGTTAATCGGATTTATTGGGCGTAAAGGGTCCGCAGGGGGTTTTATAAGTTTGGTGTGAAATGTCGAGGCTCAACCTCGAAACTGCATTGAAAACTGTAGAACTAGAATATTGGAGAGGAAAGTGGAATTCTTGGTGTAGCGGTGGAATGCTTAGATATCAAGAGGAACATCAATGGCGAAGGCAGCTTTCTGGACAATTATTGACCCTCATGGACGAAGGTGTGGGTAGCAAACAGG
>71
TACGGAGGGTGCAAGCGTTATCCGGATTTATTGGGTTTAAAGGGTGCGTAGGTGGTTCTATAAGTCAGAAGTGAAATCTTGCCGCTTAACGGTAAAACTGCTTTTGAAACTGTAGAACTTGAATTTAGGAGAGGTAGGCGGAATGAGTAATGTAGCGGTGAAATGCATAGATATTACTCAGAACACCAATTGCGAAGGCAGCTTACTATACTAATATTGACACTGATGCACGAAAGCGTGGGTATCGAACAGG
>72
TACGGAGGGGGCGAACGTTATTCGGATTTACTGGGCGTAAAGGGACCGTAGGCGGGTCGTTAAGTTAGATGTGAAAGCCCTGGGCTCAACCCAGGAATTGCATTTAAAACTGGCGGCCTAGAGTGTTGGAGAGGATAATGGAATTCCAAGTGTAGAGGTGAAATTCGTAGATATTTGGAGGAACATCAGTGGCGAAGGCGATTGTCTGGCCAAACACTGACGCTGAGGGTCGAAAGTGTGGGTAGCAAACAGG
>73
TACGGAGGATGCAGGCGTTATCCGGATTTATTAGGTTTAAAGGGTGCGTAGGTGGCCCGGTAAGTCAGTGGTGAAAGTTTGCAGCTTAACTGTAAAATTGCCATTGATACTGTCGGGCTTGAGTCTGGTGGAGGTAGGCGGAATGTGTAGTGTAGCGGTGAAATGCTTAGATATTACACAGAACACCGATTGCGAAGGCAGCTTACTATACCAGTACTGACACTGATGCACGAAAGCGTGGGGAGCGAACAGG
>74
TACGGAGGGTGCGAGCGTTAATCGGAATTACTGGGCGTAAAGCGCATGCAGGTGGTTCATTAAGTCAGATGTGAAAGCCCGGGGCTCAACCTCGGAACTGCATTTGAAACTGGTGAACTAGAGTGCTGTAGAGGGGGGTAGAATTTCAGGTGTAGCGGTGAAATGCGTAGAGATCTGAAGGAATACCAGTGGCGAAGGCGGCCCCCTGGACAGACACTGACACTCAGATGCGAAAGCGTGGGGAGCAAACAGG
>75
TACGGAGGGTGCGAGCGTTATCCGGATTTATTGGGTTTAAAGGGTGCGTAGGCGGACTAATAAGTCAGTGGTGAAATCTTGCAGCTTAACTGTAAAACTGCCATTGATACTGTTAGTCTTGAATTTAGTTGAGGTAGGCGGAATGTGTTGTGTAGCGGTGAAATGCATAGATATAACACAGAACACCGATTGCGAAGGCAGCTTACTAAGCTATAATTGACGCTGATGCACGAAAGCGTGGGTAGCGAACAGG
>76
TACGGAGGGTGCAAGCGTTATCCGGAATCATTGGGTTTAAAGGGTCCGTAGGCGGGCTAATAAGTCAGGGGTGAAATCCAACAGCTCAACTGTTGAACTGCCTTTGATACTGTTAGTCTTGAATTATATGGAAGTAGATAGAATGTGTAGTGTAGCGGTGAAATGCTTAGAGATTACACAGAATACCGATTGCGAAGGCAGTCTACTACGTATATATTGACGCTAATGGACGAAAGCGTGGGGAGCGAACAGG
>77
TACGAGGGGTCCAAGCGTTAATCGGAATTACTGGGCGTAAAGCGTACGCAGGCGGTTCATTAAGCCAGATGTGAAATCCCCGGGCTCAACCTGGGAATTGCATTTGGAACTGGTGAACTAGAGTCTTGTAGAGGGGGGTAGAATTTCAGGTGTAGCGGTGAAATGCGTAGAGATCTGAAGGAATACCGGTGGCGAAGGCGGCCCCCTGGACAAAGACTGACGCTCATGTACGAAAGCGTGGGGAGCAAACAGG
>78
TACGAACTGTGCAAACGTTATTCGGAATCACTGGGCTTAAAGGGTGCGTAGGCGGGTTTATAGGTCAGATGTGAAAGCCCACGGCTCAACCGTGGAATTGCGTTTGAAACCATAAGTCTTGAGGGGATCAGAGGAGAGCGGAACTGATGGTGGAGCGGTGAAATGCGTTGATATCATCAGGAACACCGGTGGCGAAAGCGGCTCTCTGGGATCTTTCTGACGCTGAGGCACGAAAGCTAGGGGAGCGAACGGG
>79
TACGGAGGGTCCAAGCGTTATCCGGATTCATTGGGTTTAAAGGGTGCGCAGGCGGAACTTTAAGTCAGTGGTGAAATCTTGCCGCTTAACGGTAAAATTGCCATTGATACTGAAGTTCTTGAATATGGTTGAGGTAGGCGGAATGTGTTGTGTAGCGGTGAAATGCATAGATATGACACAGAACGCCGATTGCGAAGGCAGCTTACTAAGCCATGATTGACGCTGAGGCACGAAAGCGTGGGGAGCGAACAGG
>80
TACGAAATGTGCGAGCGTTGTTCGGAATCACTGGGCATAAAGGGTCTGTAGGCGGTCTTATTAGTTGGTGGTGAAATACCTCGGCTCAACCGGGGAACTGCCACCAATACTGTAAGACTTGAGTGTGAAAGGGGTAAGTGGAATTCCAGGTGTAGCGGTGGAATGCGTAGATATCTGGGAGAACGCCAAAGGCGAAGGCAGCTTACTGGGTCACAACTGACGCTGAGAGACGAAAGCTAGGGTAGCGAACGGG
>81
TACGGAGGGGGTTAGCGTTGTTCGGAATTACTGGGCGTAAAGCGCACGTAGGCGGATTAGTAAGTTAGAGGTGAAATCCCAGGGCTCAACCCTGGAACTGCCTTTAATACTGCTAGTCTTGAGTTCGAGAGAGGTAAGTGGAATTCCGAGTGTAGAGGTGAAATTCGTAGATATTCGGAGGAACACCAGTGGCGAAGGCGACTTACTGGCTCGATACTGACGCTGAGGTGCGAAAGCGTGGGGAGCAAACAGG
>82
TACAGAGGTGGCGAACGTTGTTCGGATTTACTGGGCGTAAAGGGTCCGCAGGCGGTCTTGTGTGTCAGATGTGAAAGCCCACGGCTTAACCGTGGAATTGCATTTGAAACTGCAAGACTAGAGTACTGGAGGGGAGAAGGGAACACTTGGTGTAGCGGTGAAATGCGTAGATATCAAGTGGAACACCGGCGGCGAAGGCGCTTCTCTGGACAGATACTGACGCTCATGGACGAAAGTTAGGGTAGCGAAAGGG
>83
TACGGAGGGTGCGAGCGTTAATCGGAATTACTGGGCGTAAAGCGCATGCAGGTGGTTTGTTAAGTCAGATGTGAAAGCCCGGGGCTCAACCTCGGAAGGTCATTTGAAACTGGCAAACTAGAGTACTGTAGAGGGGGGTAGAATTTCAGGTGTAGCGGTGAAATGCGTAGAGATCTGAAGGAATACCAGTGGCGAAGGCGGCCCCCTGGACAGATACTGACACTCAGATGCGAAAGCGTGGGGAGCAAACAGG
>84
TACGAGGGGTGCAAGCGTTAATCGGAATTACTGGGCGTAAAGCGTGCGTAGGTGGTTTGTTAAGCAAGATGTGAAAGCCCCGGGCTCAACCTGGGAACTGCATTTTGAACTGGCAAGCTAGAGTATTGTAGAGGGTAGTGGAATTTCCAGTGTAGCGGTGAAATGCGTAGAGATTGGAAGGAACATCAGTGGCGAAGGCGGCTACCTGGACAAATACTGACACTGAGGCACGAAAGCGTGGGGAGCAAACAGG
>85
TACGGAGGGTGCAAGCGTTACTCGGAATCACTGGGCGTAAAGGACGCGTAGGCTGGTTGTCAAGTCAGATGTGAAATCCTACAGCTTAACTGTAGAACTGCATTTGAAACTGGCAACCTAGAGTATGGGAGGGGGAGATGGAATTAGTGGTGTAGGGGTAAAATCCGTAGATATCACTAGGAATACCGAAAGCGAAGGCGATCTCCTGGAACATTACTGACGCTGAGGCGTGAAAGCGTGGGGAGCAAACGGG
>86
TACGAAGGGAGCTAGCGTTGTTCGGATTTACTGGGCGTAAAGCGTGTGTAGGTGGTTAGGTAAGTTAGATGTGAAATCCCAGAGCTCAACTCTGGAACTGCATTTGATACTGCTTAACTAGAGTTAGATAGAGGATAGTGGAATTTTCAGTGTAGGGGTGATATCCGTAGATACTGAAAGGAACACCAGTGGCGAAGGCGACTATCTGGATCTCGACTGACACTAAGACACGAAAGTGTGGGTAGCAAACAGA
>87
TACGGAGGGTCCAAGCGTTATCCGGATTCATTGGGTTTAAAGGGTGCGCAGGTGGGAATGTAAGTCAGTGGTGAAATACTGCCGCTTAACGGTAGAACTGCCATTGATACTGCGTTTCTTGAGTATGGTTGAGGTAGGCGGAATGTGTTGTGTAGCGGTGAAATGCATAGATATGACACAGAACGCCAATTGCGAAGGCAGCTTACTAAGCCATTACTGACACTGAGGCACGAAAGCGTGGGTAGCGAACAGG
>88
CACGTAAGGAGCGAGCGTTGTTCGGAATTATTGGGCGTAAAGGGCGTGTAGGCGGTTAATTAAGTCTTATTTGAAATACCGATGCTCAACATCGGAAACGGATAGGAAACTGATTAACTAGAATCCGGTAGGGAAATGTGGAATTTCTAGTGTAGGGGTGAAATCTGTTGATATTAGAAAGAACACCAATGGCGAAGGCAACATTTTGGGCCTGGATTGACGCTGAGGCGCGAAAGCATAGGGAGCAAACAGG
>89
TACGTAGGGTCCAAGCGTTAATCGGAATTACTGGGCGTAAAGCGTGCGCAGGCGGTTGTGCAAGACCGATGTGAAATCCCCGAGCTTAACTTGGGAATTGCATTGGTGACTGCACGGCTAGAGTGTGTCAGAGGGGGGTAGAATTCCACGTGTAGCAGTGAAATGCGTAGAGATGTGGAGGAATACCGATGGCGAAGGCAGCCCCCTGGGATAACACTGACGCTCATGCACGAAAGCGTGGGGAGCAAACAGG
>90
TACGTATGGTGCAAGCGTTATTCGGATTTATTGGGCGTAAAGGGTCCGTAGGTGGTTTGTTAAGTCAGATGTGAAATCCTGGAGCTCAACTCCAGAACTGCATTTGAAACTGACAAACTAGAGTATTGGAGAGGTAAGTGGAATTTCAGGTGTAGCGGTGGAATGCGTAGATATCTGAAGGAACACCAAAAGCGAAGGCAGCTTACTGGACAATCACTGACACTGAGGGACGAAGGCGTGGGTAGCGAAAAGG
>91
TACGGAGGGTCCGAGCGTTATCCGGATTCATTGGGTTTAAAGGGTGCGTAGGCGGCCTCGTAAGTCAGTAGTGAAAGCCGACAGCTTAACTGTCGAAGTGCTATTGAAACTGCGGGGCTAGAATTCTGATGGAGTGGGCGGAATGTGTTGTGTAGCGGTGAAATGCATAGATATAACACAGAACACCGATCGCGAAGGCAGCTCACTAAGGAGACATTGACGCTGATGCACGAAAGCGTGGGGAGCGAACAGG
>92
TACATAGGATGCAAGCGTTATCCGGAATGATTGGGCGTAAAGCGTCTGTAGGTGGTTTAAAAAGTCAACTGTCAAAAACTAAGGCTTAACCTTGGGCAGGCTGTTGAAACTTTTAGACTAGAGTATGGCAGAGGTAGAGGGAATTACTGGTGTAACGGTGAAATGTGCAGATATCAGTAAGAACACCAATGGCGAAAGCACTCTACTGGACCAAAACTGACACTCAGAGACGAAAGCTAGGGGAGCGAATAGG
>93
TACGTAGGTGGCAAGCGTTGTCCGGATTTATTGGGCGTAAAGAGTATGTAGGCGGTATAACAAGTCAGATGTGAAAGCCCTCGGCTCAACCGAGGAAGGTCATTTGAAACTGTTAAACTTGAGTGAAGTAGAGGTAAGTGGAATTCCATGTGTAGCGGTAAAATGCGTAGATATATGGAGGAACACCAGTGGCGAAGGCGACTTACTGGACTTATACTGACGCTGAGATACGAAAGCGTGGGGAGCAAATAGG
>94
GACGGGGGATGCAAGTGTTATCCGGAATCACTGGGCGTAAAGCGTTTGTAGGTGGTCTAGTAAGTCTATTGTTAAAGCTTGAAGCTTAACTTCAAAAATGTAATAGAAACTATTAGACTTGAGGATAGTAGGGGTAAAGGGAATTTCCAGTGGAGCGGTGAAATGCGTAGAGATTGGAAGGACCACCGATGGCGAAGGCACTTTACTGGGCTATTTCTGACACTAAGAGACGAAAGCTAGGGTAGCGAATGGG
>95
TACGGAGGATCCAAGCGTTATCCGGATTTATTGGGTTTAAAGGGTGCGTAGGTGGACTCATAAGTCAGAAGTGAAATCTTGCCGCTTAACGGTAAAACTGCTTTTGAAACTGTGGGTCTTGAATATAGGAGAGGTAGGCGGAATGAGTAATGTAGCGGTGAAATGCATAGATATTACTCAGAACACCAATTGCGAAGGCAGCTTACTATACTATTATTGACACTGAGGCACGAAAGCGTGGGTATCGAACAGG
>96
TACGGAGGGTGCAAGCGTTATCCGGATTTATTGGGTTTAAAGGGTACGTAGGCGGTATTATAAGTCAGTGGTGAAATCCTTCAGCTTAACTGAAGACCTGCCATTGATACTGTAATACTTGAATACTCTTGAGGTAGGCGGAATATGTAGTGTAGCGGTGAAATGCTTAGATATTACATAGAACACCGATTGCGAAGGCAGCTTACTAAAGAGATATTGACGCTGATGTACGAAAGCGTGGGTAGCGAACAGG
>97
TACGGAGGGTGCAAGCGTTGTTCGGAATTACTGGGCGTAAAGCGCGCGTAGGTGGCTTTTTAAGTCAGATGTGAAAGTCCACGGCTCAACCGTGGAAGTGCATTTGAAACTGGGGAGCTTGAGTATTGGAGGGGGTAGTGGAATTCCCGGTGTAGAGGTGAAATTCGTAGATATCGGGAGGAATACCGGTGGCGAAGGCGACTACCTGGCCAAATACTGACACTGAGGTGCGAAAGCGTGGGGAGCAAACAGG
>98
TACGGAGGGTGCGAGCGTTAATCGGAATTACTGGGCGTAAAGCGCATGCAGGCGGTCTGTTAAGCAAGATGTGAAAGCCCGGGGCTCAACCTCGGAACCGCATTTTGAACTGGCAGACTAGAGTCTTGTAGAGGGGGGTAGAATTTCAGGTGTAGCGGTGAAATGCGTAGAGATCTGAAGGAATACCGGTGGCGAAGGCGGCCCCCTGGACAAAGACTGACGCTCAGATGCGAAAGCGTGGGGAGCAAACAGG
>99
TACGTAGGTGGCAAGCGTTATCCGGAATTATTGGGCGTAAAGAGTACGTAGGTGGTTTGTAAAGTCTAAGGTAAAAGACTGGAGCTCAACTCCAGTAAGCCTTGGAAACTGACAGACTTGAGTGTAGGAGAGGTAAGTGGAATTTCATGTGTAGCGGTGAAATGCGTAGATATATGAAGGAACACCAGTGGCGAAGGCGACTTACTGGACTATTACTGACACTGAGGTACGAAAGCGTGGGGAGCAAATAGG
>100
TACGGAGGGTGCAAGCGTTACTCGGAATCACTGGGCGTAAAGAGCGTGTAGGCGGATTAATAAGTCAGATGTGAAAGCCAATGGCTCAACCATTGAACTGCATTTGAAACTGTTAATCTAGAATATGGGAGAGGTAGATGGAATTTCTGGTGTAGGGGTAAAATCCGTAGAGATCAGAAGGAATACCGATTGCGAAGGCGATCTACTGGAACATTATTGACGCTGAGACGCGAAAGCGTGGGGAGCAAACAGG
>101
CACGTAAGGAGCGAGCGTTGTTCGGAATTATTGGGCGTAAAGGGCTTGTAGGCGGTTTCATAAGTCTGAAGTAAAAGATCACAGCTTAACTGTGGGAATGCTTTGGAAACTGTGAGACTTGAATCAGTGAGGGGAAACTAGAATTCCTGGTGTAGGGGTGAAATCTGTTGATATCAGGAAGAATACCTGAGGCGAAGGCGAGTTTCTGGCACATGATTGACGCTGATAAGCGAAAGCGTAGGTAGCGAACAGG
>102
TACGTATGGTGCAAGCGTTATTCGGATTTATTGGGCGTAAAGGGTCCGTAGGTGGTTTGTTAAGTCAGATGTGAAATCCTGAGGCTCAACCTCAGAACTGCATTTGAAACTGATAAACTAGAGTATTGGAGAGGTAAGTGGAATTTCAGGTGTAGCGGTGGAATGCGTAGATATCTGAAGGAACACCAAAAGCGAAGGCAGCTTACTGGACAATCACTGACACTGAGGGACGAAGGCGTGGGTAGCGAAAAGG
>103
TACGGAGGGTGCAAGCGTTAATCGGAATTACTGGGCGTAAAGCGCGCGTAGGCGGCTTGATAAGTCAGATGTGAAATCCCAGGGCTCAACCTTGGAACTGCATTTGATACTGTCAAGCTAGAGTATGTTAGAGGAATGCGGAATTCCGGGTGTAGCGGTGAAATGCGTAGATATCCGGAGGAACATCAGTGGCGAAGGCGGCATTCTGGAATAATACTGACGCTGAGGTGCGAAAGCGTGGGGAGCAAACAGG
>104
TACGAGGGGTGCAAGCGTTAATCGGAATTACTGGGCGTAAAGCGTACGCAGGCGGTTTGTTAAGCGAGATGTGAAAGCCCCGGGCTCAACCTGGGAACTGCATTTCGAACTGGCAAACTAGAGTCTTGTAGAGGGGGGTAGAATTTCAGGTGTAGCGGTGAAATGCGTAGAGATCTGAAGGAATACCGGTGGCGAAGGCGGCCCCCTGGACAAAGACTGACGCTCAGGTACGAAAGCGTGGGGAGCAAACAGG
>105
CACGTAAGGAGCGAGCGTTGTTCGGAATTATTGGGCGTAAAGGGCGTGTAGGCGGTTAATTAAGTCTTGTTTGAAATACCGATGCTCAACATCGGAAACGGACAGGAAACTGATTAACTAGAATCCGGTAGGGAAATGTGGAATTTCTAGTGTAGGGGTGAAATCTGTTGATATTAGAAAGAACACCAATGGCGAAGGCAACATTTTGGGCCTGGATTGACGCTGAGGCGCGAAAGCATAGGGAGCAAACAGG
>106
TACGGAGGGTCCAAGCGTTATCCGGAATCATTGGGTTTAAAGGGTCCGTAGGCGGGCAATTAAGTCAGAGGTGAAATCCCACAGCTCAACTGTGGAACTGCCTTTGATACTGGTTGTCTTGAGTTATAGTGAAGTAGATAGAATATGTAGTGTAGCGGTGAAATGCATAGATATTACATAGAATACCGATTGCGAAGGCAGTCTACTAACTGTACACTGACGCTAATGGACGAAAGCGTGGGGAGCGAACAGG
>107
TACGGAGGGTGCAAGCGTTATCCGGATTTATTAGGTTTAAAGGGTGCGTAGGTGGATTAATAAGTCAGTGGTGAAATCCTGTAGCTCAACTACAGAATTGCCATTGATACTGTTGATCTTGAGTGCGTTTGAGGTATGCGGAATGTGTAATGTAGCGGTGAAATGCATAGATATTACACAGAACTCCGATTGCGAAGGCAGCATACTAAGCCGTAACTGACACTGATGCACGAAAGCGTGGGTAGCGAACAGG
>108
TACATAGGTGGCAAGCGTTATCCGAATTTATTGGGCGTAAAGAGCGCACAGGTGGTTTTATAAGTCTAATGTTAAAGGCTATGGCTCAACCATAGTATGCATTAGAAACTATAAGACTAGAGTATAAGTGGGGACAGTAGAATTCCGTGTGTAGCGGTGGAATGCATAAATATGCGGAGGAATACCAATGGCGAAGGCAGCTGTCTGAATTATTACTGACACTTAAGCGCGAAAGCATGGGGAGCAAATAGG
>109
TACGAAATGTGCGAGCGTTGTTCGGAATCACTGGGCATAAAGGGTCTGTAGGCGGTCTTATAAGTTAGTGGTGAAATACCTCGGCTCAACCGGGGAACTGCCACTAAAACTGTAAGACTTGAGTGTGAAAGAGGTAAGTGGAATTCCAGGTGTAGCGGTGGAATGCGTAGATATCTGGGAGAACGCCAAAGGCGAAGGCAGCTTACTGGGTCACAACTGACGCTGAGAGACGAAAGCTAGGGGAGCGAACGGG
>110
TACGGAGGGTGCGAGCGTTAATCGGAATTACTGGGCGTAAAGCGCATGCAGGTGGTTTGTTAAGTCAGATGTGAAAGCCCGGGGCTCAACCCCGGAAGGTCATTTGAAACTGGCAAACTAGAGTACTGTAGAGGGGGGTAGAATTTCAGGTGTAGCGGTGAAATGCGTAGAGATCTGAAGGAATACCAGTGGCGAAGGCGGCCCCCTGGACAGATACTGACACTCAGATGCGAAAGCGTGGGGAGCAAACAGG
>111
TACGGGGGGTGCAAGCGTTATTCGGAATTATTGGGCGTAAAGCGAGTGTAGGCGGTCTGTTAAGTCAGATGTGAAAGCCCGGGGCTCAACCCCGGAAGTGCATTTGAAACTGGTAGACTTGAGTATGGGAGAGGAAAGTGGAATTCCTGGTGTAGAGGTGAAATTCGTAGATATCAGGAGGAACACCGGTGGCGAAGGCGACTTTCTGGACCAATACTGACGCTCAGACTCGAAGGCGTGGGGAGCAAACAGG
>112
TACGGAGGGTGCAAGCGTTGTTCGGAATTACTGGGCGTAAAGGGCGCGTAGGCGGCTTGGTAAGTTAGATGTGAAAGCCCACGGCTTAACCGTGGAAGTGCATTTAAAACTGTCAAGCTTGAGTATCAGAGGGGAAAGTGGAATTCCTGGTGTAGAGGTGAAATTCGTAGATATCAGGAGGAATACCAGTGGCGAAGGCGACTTTCTGGCTGAATACTGACGCTGAGGCGCGAAAGCGTGGGGAGCAAACAGG
>113
TACGTAGGGGGCAAGCGTTATCCGGAATTACTGGGTGTAAAGGGTGCGTAGGCGGTTTATTAAGTCAGATGTGAAAGCCCGGAGCTCAACTCCGGGACTGCATTTGAAACTGGTAAACTAGAATACAGGAGAGGTAAGTGGAATTCCTAGTGTAGCGGTGAAATGCGTAGATATTAGGAGGAACACCAGTGGCGAAGGCGACTTACTGGACTGTTATTGACGCTGAGGCACGAAAGCGTGGGGAGCAAACAGG
>114
CACGTAAGGAGCGAGCGTTGTTCGGAATTATTGGGCGTAAAGGGCGTGTAGGCGGTTAACTAAGTCTTGTTTGAAAGACCGATGCTCAACATCGGAAACGGACAGGAAACTGGTTAACTAGAATCCGGTAGGGAAATGTGGAATTTCTAGTGTAGGGGTGAAATCTGTTGATATTAGAAAGAACACCAATGGCGAAGGCAACATTTTGGGCCTGGATTGACGCTGAGGCGCGAAAGCATAGGTAGCAAACAGG
>115
GACGGGGGATGCAAGTGTTATCCGGAATCACTGGGCGTAAAGCGTTTGTAGGTGGTTTAGTAAGTCTATTGTTAAATCTTGAAGCTTAACTTCAAAACTGTAATAGAAACTATTAGACTTGAGGATAGTAGGGGTAAAGGGAATTTCCAGTGGAGCGGTGAAATGCGTAGAGATTGGAAGGACCACCGATGGCGAAGGCACTTTACTGGGCTATCTCTGACACTAAGAGACGAAAGCTAGGGTAGCGAATGGG
>116
CACGTACCGTCCAAACGTTATTCGGTATCACTGGGCTTAAAGCGTTCGTAGGCGGCTTAGAAGGTGAGATGTGAAAGCCCACGGCTCAACCGTGGAATTGCGTTTCAAACCACTAGGCTTGAGGAAGATAGGGGTGATGGGAACTTATGGTGGAGCGGTGAAATGCGTTGATATCATAGGGAACACCGGTGGCGAAAGCGCATCACTGGATCTTTTCTGACGCTGAGGAACGAAAGCTAGGGTAGCGAACGGG
>117
TACGGAGGGGGTTAGCGTTGTTCGGAATTACTGGGCGTAAAGCGCACGTAGGCGGATCAGAAAGTAAGGGGTGAAATCCCAGGGCTCAACCCTGGAACTGCCTCTTAAACTCCTGGTCTTGAGTTCGAGAGAGGTGAGTGGAATTCCGAGTGTAGAGGTGAAATTCGTAGATATTCGGAGGAACACCAGTGGCGAAGGCGGCTCACTGGCTCGATACTGACGCTGAGGTGCGAAAGTGTGGGGAGCAAACAGG
>118
TACGGAGGGGGTTAGCGTTGTTCGGAATTACTGGGCGTAAAGCGCACGTAGGCGGATCAGAAAGTATAGGGTGAAATCCCAGGGCTCAACCCTGGAACTGCCTTATAAACTCCTGGTCTTGAGTTCGAGAGAGGTAAGTGGAATTCCGAGTGTAGAGGTGAAATTCGTAGATATTCGGAGGAACACCAGTGGCGAAGGCGGCTTACTGGCTCGATACTGACGCTGAGGTGCGAAAGTGTGGGGAGCAAACAGG
>119
TACGGAGGGTGCGAGCGTTAATCGGAATCACTGGGCGTAAAGCGCGCGTAGGCGGTTTGGTAAGTCAGATGTGAAAGCCCTGGGCTCAACCTGGGAACTGCATTTGAAACTACTAGACTAGAGTTTGGCAGAGGGAAGGGGAATTCCGAGTGTAGCGGTGAAATGCGTAGATATTCGGAGGAACACCGGTGGCGAAGGCGCCTTCCTGGGTCAAAACTGACGCTGAGGTGCGAAAGCGTGGGTAGCAAACAGG
>120
TACGAGGGGTGCAAGCGTTAATCGGAATTACTGGGCGTAAAGCGTACGCAGGCGGTTTGTTAAGCAAGATGTGAAAGCCCCGGGCTCAACCTGGGAACTGCATTTTGAACTGGCAAACTAGAGTCTTGTAGAGGGGGGTAGAATTTCAGGTGTAGCGGTGAAATGCGTAGAGATCTGAAGGAATACCGGTGGCGAAGGCGGCCCCCTGGACAAAGACTGACGCTCAGGTACGAAAGCGTGGGGAGCAAACAGG
>121
GACGTAGGGGGCAAGCGTTGTCCGGATTTATTGGGCGTAAAGAGCTCGTAGGCGGTTCCGTAAGTCAGATGTGAAAGCTCAGGGCTCAACCCTGAGACGCCATCTGATACTGCGGTGACTTGAATCCAGTAGGGGAGTGTGGAATTCCTGGTGTAGCGGTGAAATGCGCAGATATCAGGAGGAACACCTATGGCGAAGGCAGCACTCTGGGCTGGTATTGACGCTGAGGAGCGAAAGCATGGGTAGCAAACAGG
>122
TACGGAGGATCCAAGCGTTATCCGGAATCATTGGGTTTAAAGGGTCCGTAGGTGGATAATTAAGTCAGAGGTGAAATCCTGCAGCTCAACTGTAGAATTGCCTTTGAAACTGGTTATCTTGAGTTATTATGAAGTAGTTAGAATATGTAGTGTAGCGGTGAAATGCATAGATATTACATAGAATACCAATTGCGAAGGCAGATTACTAATAATATACTGACACTGATGGACGAAAGCGTGGGGAGCGAACAGG
>123
TACGGAGGGTGCAAGCGTTAATCGGAATCACTGGGCGTAAAGCGTACGTAGGCGGCCTTTCAAGTCAGGTGTGAAATCCCACGGCTCAACCGTGGAACTGCACTTGAAACTGGGAGGCTTGAATTCGGGAGAGGGTGGCGGAATTTCAGGTGTAGGAGTGAAATCCGTAGATATCTGAAGGAACACCAGTGGCGAAGGCGGCCACCTGGACCGATATTGACGCTGAGGTACGAAAGTGTGGGTAGCAAACAGG
>124
TACAGAGGTGGCGAGCGTTGTTCGGATTTACTGGGCGTAAAGGGTGCGTAGGCGGTATTGTAAGTTGGATGTGAAAGGCCAGGGCTCAACCTTGGGACTGCGTCCAAAACTGCAATACTAGAGTATAGGATGGGAGAGGGGAACTCTTGGTGTAACGGTGAAATGTGTTGATATCAAGAGGAACACCGGTGGCGAAGGCGCCTCTCTGGAATATAACTGACGCTGAGGCACGAAAGTTGGGGGAGCGAACAGG
>125
TACGTACCGGACAAACGTTATTCGGAATTACTGGGCTTAAAGAGTACGTAGGCGGCCTTGTAGGTTGGATGTGAAATCCCATAGCTCAACTATGGAACTGCGTTCAAAACCACAAGGCTTGAGGGAGACAGGGGTATGCGGAACTGATGGTGGAGCGGTGAAATGCGTTGATATCATCAGGAACACCGGTGGCGAAGGCGGCATACTGGGTCTCTTCTGACGCTGAGGTACGAAAGCTAGGGTAGCGAACGGG
>126
TACGGAGGGTGCGAGCGTTAATCGGAATCACTGGGCGTAAAGCGTACGTAGGCGGTTCTTTAAGTCAGAAGTGAAAGCCCTCGGCTCAACCGGGGAATTGCTTTTGAAACTGGGGAACTTGAGTCTCGGAGAGGTTGGCGGAATTCCTGGTGTAGGAGTGAAATCCGTAGATATCAGGAGGAACACCGGTGGCGAAGGCGGCCAACTGGACGAGTACTGACGCTGAGGTACGAAAGCGTGGGGAGCAAACAGG
>127
TACGGAGGGTGCAAGCGTTAATCGGAATTACTGGGCGTAAAGCGCGCGTAGGCGGTTTGTTAAGTCGGATGTGAAAGCCCCGGGCTCAACCTGGGAATTGCATTCGATACTGGCCGACTAGAGTACGAGAGAGGGAGGTAGAATTCCATGTGTAGCGGTGAAATGCGTAGATATGTGGAGGAATACCGGTGGCGAAGGCGGCCTCCTGGCTCGATACTGACGCTGAGGTGCGAAAGCGTGGGTAGCAAACAGG
>128
TACGTAGGGGGCAAGCGTTATCCGGAATTACTGGGTGTAAAGGGTGCGTAGGCGGTTTATTAAGTTAGGTGTGAAAGCCCGAGGCTCAACTTCGGGATTGCACTTAAAACTGATAAACTAGAATACAGGAGAGGTAAGTGGAATTCCTAGTGTAGCGGTGAAATGCGTAGATATTAGGAGGAACACCAGTGGCGAAGGCGACTTACTGGACTGTGATTGACGCTGAGGCACGAAAGCGTGGGGAGCGAACAGG
>129
TACGAGGGGTGCAAGCGTTAATCGGAATTACTGGGCGTAAAGCGTGCGTAGGTGGTTTGTTAAGCAAGATGTGAAAGCCCTGGGCTCAACCTGGGAACTGCATTTTGAACTGGCAAGCTAGAGTTTTGTAGAGGGTAGTGGAATTTCCAGTGTAGCGGTGAAATGCGTAGAGATTGGAAGGAACATCAGTGGCGAAGGCGGCTACCTGGACAAAGACTGACACTGAGGCACGAAAGCGTGGGGAGCAAACAGG
>130
TACGAGGGGTGCAAGCGTTAATCGGAATTACTGGGCGTAAAGCGTTCGTAGGCGGTTGAATAAGCAAGATGTGAAAGCCCAGGGCTCAACCTTGGAACTGCATTTTGAACTGTTCGACTAGAGTACTGTAGAGGGTGGTGGAATTTCCAGTGTAGCGGTGAAATGCGTAGAGATTGGAAGGAACATCAGTGGCGAAGGCGGCCACCTGGACAGATACTGACGCTGAGGAACGAAAGCGTGGGGAGCGAACAGG
>131
TACGTAGGCAGCAAGCGTTGTTCGGAGTTACTGGGCGTAAAGGGTGTGTAGGCGGTTCTTTAAGTTTGCTGTGAAATCTCCCGGCTTAACCGGGAGGGTGCGGTGAATACTGAGGGACTAGAGTACGGGAGAGGAAAGTGGAATTCCTGGTGTAGCGGTGAAATGCGTAGATATCAGGAGGAACACCGGTGGTGTAGACGGCTTTCTGGACCGACACTGACGCTGAGACACGAAAGCGTGGGTAGCAAACAGG
>132
TACGTAGGTCACAAGCGTTAATCGGATTTATTGGGCGTAAAGGGTCCGCAGGGGGTATGTCAAGTCAGGTGTGAAATCCTACGGCTCAACCGTAGAAGTGCACTTGAAACTGATGTACTAGAGTATCGGAGGGGAGAGCAGAATTCTTGGTGTAGCGGTGGAATGCTTAGATATCAAGAGGAATACCAATAGCGAAGGCAGCTCTCTGGACGATTACTGACCCTCATGGACGAAAGCGTGGGTAGCAAACAGG
>133
TACGGAGGGTGCGAGCGTTGTTCGGATTTACTGGGCGTAAAGGGTGCGTAGGCGGATACTAAGGTCAGATGTGAAATCCCGGGGCTCAACCCCGGAACTGCATTTGAAACCGAGTGTCTAGAGTATGACAGAGGATAATGGAATTTCTAGTGTAGCAGTGAAATGCGTAGATATTAGAAGGAACACCAGAGGCGAAGGCGATTATCTGGGTCATAACTGACGCTGAGGCACGAAAGTGTGGGTAGCAAACGGG
>134
TACGGAGGGTGCAAGCGTTATCCGGATTCACTGGGTTTAAAGGGTGCGTAGGCGGGCAGGTAAGTCAGTGGTGAAATCCCCGAGCTTAACTTGGGAACTGCCGTTGATACTATCTGTCTTGAATATCGTGGAGGTGAGCGGAATATGTCATGTAGCGGTGAAATGCTTAGATATGACATAGAACACCAATTGCGAAGGCAGCTCACTACGCGATGATTGACGCTGAGGCGCGAAAGCGTGGGTAGCAAACAGG
>135
TACGGAGGGGGTTAGCGTTGTTCGGAATTACTGGGCGTAAAGCGTACGTAGGCGGATTACTAAGTTAGGGGTGAAATCCCAGGGCTCAACCCTGGAACTGCCTCTAATACTGGTAGTCTGGAGTTCGAGAGAGGTGAGTGGAATTCCGAGTGTAGAGGTGAAATTCGTAGATATTCGGAGGAACACCAGTGGCGAAGGCGGCTCACTGGCTCGATACTGACGCTGAGGTACGAAAGTGTGGGGAGCAAACAGG
>136
TACGGAGGGGGTTAGCGTTGTTCGGAATTACTGGGCGTAAAGCGTACGTAGGCGGATTAGTAAGTTAGGGGTGAAATCCCAGGGCTCAACCCTGGAACTGCCTCTAAAACTGCTAGTCTAGAGATCGAGAGAGGTGAGTGGAATTCCAAGTGTAGAGGTGAAATTCGTAGATATTTGGAGGAACACCAGTGGCGAAGGCGGCTCACTGGCTCGATACTGACGCTGAGGTACGAAAGTGTGGGGAGCAAACAGG
>137
TACGGAGGGTGCAAGCGTTAATCGGAATTACTGGGCGTAAAGCGCGCGTAGGCGGTTGTTTAAGTCAGATGTGAAATCCCCGGGCTCAACCTGGGAATGGCCTCTGATACTGGGCAACTAGAGTTTGGAAGAGGGGAGTAGAATTTCAGGTGTAGCGGTGAAATGCATAGAGATCTGAAGGAATACCAGTGGCGAAGGCGACTCCCTGGTCCAGAACTGACGCTGAGGTGCGAAAGCGTGGGTAGCAAACGGG
>138
TACGGAGGGTGCAAGCGTTACTCGGAATCACTGGGCGTAAAGCGCGCGCAGGCGGCCTTTTAAGTTGGATGTGAAAGCCTATGGCTCAACCATAGAACTGCATCCAAAACTATCAGGCTAGAGTGTGGGAGAGGAAGATGGAATTAGTTGTGTAGGGGTAAAATCCGTAGAGATAACTAGGAATACCAAAAGCGAAGGCAATCTTCTGGAACATTACTGACGCTGAGGCGCGAAAGCGTGGGGAGCAAACAGG
>139
TACGAAGGGGGCTAGCGTTGCTCGGAATTACTGGGCGTAAAGCGCACGTAGGCGGCTTCTTAAGTCGGTGGTGAAATCCTGGAGCTCAACTCCAGAACTGCCTTCGATACTGGGAAGCTCGAGTCCGGGAGAGGTGAGTGGAACTGCGAGTGTAGAGGTGAAATTCGTAGATATTCGCAAGAACACCAGTGGCGAAGGCGGCTCACTGGCCCGGTACTGACGCTGAGGTGCGAAAGCGTGGGGAGCAAACAGG
>140
TACGGAGGGTGCAAGCGTTATCCGGATTTATTGGGTTTAAAGGGTACGTAGGCGGTACTATAAGTCAGTGGTGAAATCCTTCAGCTTAACTGAAGACCTGCCATTGATACTGTAATACTTGAATACTCTTGAGGTAGGCGGAATATGTAGTGTAGCGGTGAAATGCTTAGATATTACATAGAACACCGATTGCGAAGGCAGCTTACTAAAGAGATATTGACGCTGATGTACGAAAGCGTGGGTAGCGAACAGG
>141
CACGTAAGGAGCGAGCGTTGTTCGGAATTATTGGGCGTAAAGGGCGTGTAGGCGGTTAATTAAGTCTTGTTTGAAATACCGATGCTCAACATCGGAAACGGACAGGAAACTGATTAACTAGAATCCGGTAGGGAAATGTGGAATTTCTAGTGTAGGGGTGAAATCTGTTGATATTAGAAAGAACACCAATGGCGAAGGCAATATTTTGGGCCTGGATTGACGCTGAGGCGCGAAAGCATAGGGAGCAAACAGG
>142
TACGGAGGGTGCAAGCGTTATCCGGAATCATTGGGTTTAAAGGGTCCGTAGGCGGACTAATAAGTCAGGGGTGAAATACCACAGCTCAACTGTGGAACTGCCTTTGATACTGTTAGTCTTGAATTATATGGAAGTAGATAGAATGTGTAGTGTAGCGGTGAAATGCTTAGAGATTACACAGAATACCGATTGCGAAGGCAGTCTACTACGTATATATTGACGCTAATGGACGAAAGCGTGGGGAGCGAACAGG
>143
TACGGAGGGTGCAAGCGTTATCCGGATTTATTGGGTTTAAAGGGTACGTAGGCGGTACTATAAGTCAGTGGTGAAATCCTTCAGCTTAACTGAAGACCTGCCATTGATACTGTAGTACTTGAATACTCTTGAGGTAGGCGGAATATGTAGTGTAGCGGTGAAATGCTTAGATATTACATAGAACACCGATTGCGAAGGCAGCTTACTAAAGAGATATTGACGCTGATGTACGAAAGCGTGGGTAGCGAACAGG
>144
TACGGAGACTGCAAGCGTTACTCGGATTCACTGGGCGTAAAGGGTGCGTAGGCGGATAGATGTGTCAGGTGTGAAATCTCGGGGCTCAACCTCGAAACTGCGCCTGAAACTGTCTATCTAGAGTATTGGAGGGGTAAGTGGAATTTCTGGTGTAGCGGTGAAATGCGTAGATATCAGAAGGAACACCAATGGCGAAGGCAGCTTACTGGACAAATACTGACGCTGAGGCACGAAAGCATGGGTAGCGAAAGGG
>145
TACAGAGGTGGCAAGCGTTAATCGGATTTACTGGGCGTAAAGGGTCCGCAGGCGGTTTAGTGTGTCGGATGTGAAATGCCAGGGCTCAACCTTGGAACTGCATTCGAAACTACTAGACTAGAGTATTGGAGGGGAGAAGGGAACAGTTGGTGTAGCGGTGAAATGCGTAGATATCAACTGGAACACCGGTGGCGAAGGCGCTTCTCTGGACAAATACTGACGCTCATGGACGAAAGCTAAGGTAGCGAAAGGG
>146
GACGGAGGATGCAAGTGTTATCCGGAATCACTGGGCGTAAAGCGTTTGTAGGTGGTTTAGTAAGTCTATTGTTAAATCTTGAAGCTCAACTTCAAAAATGTAATAGAAACTACTAGACTTGAGGATAGTAGGGGTAAAGGGAATTTCCAGTGGAGCGGTGAAATGCGTAGAGATTGGGAGGACCACCGATGGCGAAGGCACTTTACTGGGCTATCACTGACACTAAGAGACGAAAGCTAGGGTAGCGAATGGG
>147
TACGGAGGGTGCAAGCGTTAATCGGAATTACTGGGCGTAAAGCGCGCGTAGGCGGTTAGTTAAGTCAGATGTGAAAGCCCCGGGCTCAACCTGGGAATTGCCTCTGATACTGGCTAGCTAGAGTTTGGAAGAGGGGAGTAGAATTTCAGGTGTAGCGGTGAAATGCATAGAGATCTGAAGGAATACCAGTGGCGAAGGCGACTCCCTGGTCCAGAACTGACGCTGAGGTGCGAAAGCGTGGGTAGCAAACGGG
>148
CACGTAGGGGGCAAGCGTTGTCCGGATTTATTGGGCGTAAAGAGCTCGTAGGCTGTTCAGTAAGTCGGGTGTGAAAACTCAGGGCTCAACCCTGAGACGCCACCCGATACTGCTGTGACTAGAGTCCGGTAGAGGAGTGCGGAATTCCTGGTGTAGCGGTGAAATGCGCAGATATCAGGAGGAACACCAACGGCGAAGGCAGCACTCTGGGCCGGTACTGACGCTCAGGAGCGAAAGCATGGGGAGCGAACAGG
>149
TACGGAGGGTCCAAGCGTTATCCGGAATCATTGGGTTTAAAGGGTCCGTAGGCGGGCAATTAAGTCAGAGGTGAAATCCCACAGCTCAACTGTGGAACTGCCTTTGATACTGGTTGTCTTGAGTTACAGTGAAGTAGATAGAATATGTAGTGTAGCGGTGAAATGCATAGATATTACATAGAATACCGATTGCGAAGGCAGTCTACTAACTGTATACTGACGCTAATGGACGAAAGCGTGGGGAGCGAACAGG
>150
TACGGAGGGTGCAAGCGTTGTTCGGAATTACTGGGCGTAAAGGGCGCGCAGGCGGCTTTGTAAGTCAGATGTGAAAGCCCACGGCTTAACCGTGGAAGTGCATTTGAAACTGTGAAGCTTGAGTATCAGAGGGGAAAGTGGAATTCCTGGTGTAGAGGTGAAATTCGTAGATATCAGGAGGAATACCAGTGGCGAAGGCGACTTTCTGGCTGAATACTGACGCTGAGGCGCGAAAGCGTGGGGAGCAAACAGG
>151
TACGGAGGGTGCGAGCGTTGTCCGGAATCACTGGGCGTAAAGGGCGCGTAGGTGGCTCGGTAAGCGGGCGGTGAAAGCCCGGGGCTTAACCCCGGGTCGGCCGTGCGGACTGCCGTGGCTCGAGCACTGTAGAGGCAGGTAGAATTCCGGGTGTAGCGGTGGAATGCGTAGAGATCCGGAAGAATACCGGTGGCGAAGGCGGCCTGCTGGGCAGTTGCTGACACTGAGGCGCGACAGCGTGGGGAGCAAACAGG
>152
GACGTAGGGACCGAGCGTTGTCCGGAATTATTGGGCGTAAAGAGCTCGTAGGCGGTTGCGTAAGTCGGATGTGAAAACTCAGGGCTCAACCCTGAGACGCCATCCGATACTGCGCTGACTTGAATCCAGTAGGGGAGTGTGGAATTCCTGGTGTAGCGGTGAAATGCGCAGATATCAGGAGGAACACCTATGGCGAAGGCAGCACTCTGGGCTGGTATTGACGCTGAGGAGCGAAAGCATGGGTAGCAAACAGG
>153
TACGGAGGATGCAAGCGTTATCCGGAATCATTGGGCGTAAAGCGTCCGCAGGTGGTTCATCAAGTCTGCTGTTAAAAACAGAAGCTCAACTTCTGATAGGCAGTGGAAACTGGTGAACTAGAGTATGGTAGGGGTTGAGGGAATTCCCAGTGTAGCGGTGAAATGCGTAGATATTGGGAAGAACACCAGTGGCGAAGGCGCTCAACTGGGCCATAACTGACACTCAGGGACGAAAGCTAGGGTAGCGAAAGGG
>154
TACGGAGGGTCCAAGCGTTATCCGGATTCATTGGGTTTAAAGGGTGCGTAGGCGGCTTCATAAGCCAGTGGTGAAAGCTTGCAGCTTAACTGTAAAATTGCCATTGGAACTGTAAAGCTTGAGTATGATTGAAGTAGGCGGAATAAATAGTGTAGCGGTGAAATGCTTAGATATTATTTAGAACACCAATTGCGAAGGCAGCTTACTAAGTCATAACTGACGCTGATGCACGAAAGCGTGGGTAGCGAACAGG
>155
TACGGAGGGTGCGAGCGTTAATCGGAATTACTGGGCGTAAAGCGCGCGTAGGCGGCGAAGTAAGTCAGATGTGAAAGCCCTCGGCTCAACCGGGGAATTGCACTTGATACTGCTTTGCTTGAGTATCGGAGAGGGTGGCGGAATTCCAGGTGTAGGAGTGAAATCCGTAGATATCTGGAGGAACACCAGTGGCGAAGGCGGCCACCTGGACGATTACTGACGCTGAGGTGCGAAAGCGTGGGGAGCAAACAGG
>156
TACGAAGGTCCCGAGCGTTATTCGGAATCACTGGGCGTAAAGGGAGCGTAGGCTGCGCGGTAAGTCAGATGTGAAATCTCAAGGCTCAACCTTGAAACTGCATCCGATACTGCCGCGCTAGAGTAATGGAGGGGTAAGTGGAATTCTCAGTGTAGCAGTGAAATGCGTAGATATTGAGAGGAAGACCAACGGCGAAGGCAGCTTACTGGACATTTACTGACGCTGAGGCTCGAAGGCTAGGGTAGCGAAAGGG
>157
TACGAAGGGGGCTAGCGTTGTTCGGAATCACTGGGCGTAAAGAGTACGTAGGCGGACTGATAAGTTAGGGGTGAAATCCCAAGGCTCAACCTTGGAACTGCCTTTGATACTGTCAGTCTTGAGATCGAGAGAGGTGAGTGGAACTCCGAGTGTAGAGGTGAAATTCGTAGATATTCGGAAGAACACCAGTGGCGAAGGCGGCTCACTGGCTCGATACTGACGCTGAGGTACGAAAGCGTGGGGAGCAAACAGG
>158
GACGGAGGGTGCTAGCGTTGTTCGGAATCACTGGGCGTAAAGGGCGCGTAGGCGGCCTAGCCAGTCAGATGTGAAAGCCCAGGGCTCAACCCTGGAACTGCATTTGATACTGCTAAGCTAGAGTTCGAGAGAGGGAAGTGGAATACCCAGTGTAGAGGTGAAATTCGTAGATATTGGGTGGAACACCAGTGGCGAAAGCGGCTTCCTGGCTCGATACTGACGCTGAGGCGCGAAAGCGTGGGGAGCAAACAGG
>159
TACGGAGGGTCCGAGCGTTATCCGGAATCATTGGGTTTAAAGGGTCCGCAGGCGGTCAATTAAGTCAGAGGTGAAATCCCATAGCTCAACTATGGAACTGCCTTTGATACTGGTTGACTTGAGTCATATGGAAGTAGATAGAATGTGTAGTGTAGCGGTGAAATGCATAGATATTACACAGAATACCGATTGCGAAGGCAGTCTACTACGTATGTACTGACGCTGAGGGACGAAAGCGTGGGGAGCGAACAGG
>160
TACGTAGGGGACAAGCGTTATCCGGAATTATTGGGCGTAAAGGGTGAGTAGGCGGCCTTGTAAGCTAGAAGTAAAAGGCGGAGGCTCAACCTCCGTAAGCTTTTAGAACTACAAGGCTTGAGAACAGGAGAGGAAAGTGGAATTCCTAGTGTAGCGGTGGAATGCGTAGATATTAGGAGGAACACCGGTGGCGAAGGCGACTTTCTGGACTGTAACTGACGCTGAGTCACGAAAGCATGGGGAGCAAACAGG
>161
TACGGAGGGTGCAAGCGTTAATCGGAATTACTGGGCGTAAAGCGCGCGTAGGCGGTTTGTTAAGTCGGATGTGAAAGCCCTGGGCTCAACCTGGGAACTGCATTCGATACTGATCGACTAGAGTACGAGAGAGGGAGGTAGAATTCCACGTGTAGCGGTGAAATGCGTAGATATGTGGAGGAATACCGGTGGCGAAGGCGGCCTCCTGGCTCGATACTGACGCTGAGGTGCGAAAGCGTGGGTAGCAAACAGG
>162
TACGGAGGGTGCAAGCGTTACTCGGAATCACTGGGCGTAAAGCGCGCGCAGGCGGCCTTTTAAGTTGGATGTGAAAGCCTACGGCTCAACCGTAGAACTGCATCCAAAACTATCAGGCTAGAGTGTGGGAGAGGAAGATGGAATTAGTTGTGTAGGGGTAAAATCCGTAGAGATAACTAGGAATACCAAAAGCGAAGGCAATCTTCTGGAACATTACTGACGCTGAGGCGCGAAAGCGTGGGGAGCAAACAGG
>163
TACGGAGGGTGCAAGCGTTAATCGGAATTACTGGGCGTAAAGCGCGCGTAGGCGGTTTGTTAAGTCGGATGTGAAAGCCCTGGGCTCAACCTGGGAACTGCATTCGATACTGGCAAACTAGAGTGCGAGAGAGGGAGGTAGAATTCCATGTGTAGCGGTGAAATGCGTAGATATGTGGAGGAATACCGGTGGCGAAGGCGGCCTCCTGGCTCGACACTGACGCTGAGGTGCGAAAGCGTGGGGAGCAAACAGG
>164
CACGTAAGGGGCGAGCGTTGTTCGGAATCATTGGGCGTAAAGGGAGCGCAGGCGGTCAATTAAGTTTGGTGTGAAAGACTACAGCTCAACTGTAGGAACGCGCCGGATACTGGTTGACTAGAATCGATTAGGGGTAACCGGAATTTCTAGTGTAGGGGTGAAATCTGTAGATATTAGAAAGAACACCGATGGCGAAGGCAGGTTACTGGAATATGATTGACGCTGAGGCTCGAAAGCGTGGGGAGCGAACAGG
>165
TACGGAGGGTGCGAGCGTTAATCGGAATTACTGGGCGTAAAGCGCGCGTAGGCGGTTTGTTAAGTCAGCTGTGAAAGCCCTGGGCTCAACCTGGGAACTGCAGTTGATACTGGCCGACTAGAGTACGAGAGAGGGAGGTAGAATTCCATGTGTAGCGGTGAAATGCGTAGATATATGGAGGAATACCAGTGGCGAAGGCGGCCTCCTGGCTCGATACTGACGCTGAGGTGCGAAAGCGTGGGGATCAAACAGG
>166
TACGGAGGGTGCAAGCGTTAATCGGAATTACTGGGCGTAAAGCGCGCGTAGGCGGTTAGTTAAGTCAGATGTGAAATCCCCGGGCTCAACCTGGGAATGGCCTCTGATACTGGCTAGCTAGAGTTTGGAAGAGGGGAGTAGAATTTCAGGTGTAGCGGTGAAATGCATAGAGATCTGAAGGAATACCAGTGGCGAAGGCGACTCCCTGGTCCAGAACTGACGCTGAGGTGCGAAAGCGTGGGTAGCAAACGGG
>167
CACGTAGGGGGCAAGCGTTGTCCGGAATCACTGGGCGTAAAGGGCGCGTAGGCGGTTTATCAAGTTGAATGTGAAATCCCAGGGCTCAACCCTGGTAGTGCATTCAAAACTGATAGACTTGAGTATGGTAGAGGTAAGTGGAATTCCTAGTGTAGCGGTGGAATGCGTAGATATTAGGAGGAACACCAGTGGCGAAGGCGACTTACTGGGCCATTACTGACGCTGAGGCGCGAAAGCGTGGGGAGCAAACAGG
>168
GACGTAGGGCGCAAGCGTTGCTCGGAATTACTGGGCGTAAAGGGCGCGTAGGCGGCTGGGCAAGCGGGATGTGAAAACCCTTGGCTTAACCAAGGAAGTGCATTCTGAACTGCCCGGCTTGAGTTCGGGAGAGGGCGGTGGAATTCCCGGTGGAACGGTGAAATGTGTAGATATCGGGAGGAACATCTGTGGCGAAGGCGGCCGCCTGGTCCGATACTGACGCTGAAGCGCGAAAGCGTGGGGAGCAAACAGG
>169
TACGGAGGGTGCGAGCGTTAATCGGAATTACTGGGCGTAAAGCGCGCGTAGGCGGTTAATTAAGTCAGATGTGAAATCCCAGGGCTCAACCTTGGAACTGCATTTGAAACTGGTTAACTAGAGTTTTGTAGAGGGTGGTAGAATTTCAGGTGTAGCGGTGAAATGCGTAGAGATCTGAAGGAATACCAGTGGCGAAGGCGGCCACCTGGACAATAACTGACGCTGAGGCGCGAAGGCGTGGGGAGCAAACGGG
>170
TACGGAGGGTCCAAGCGTTATCCGGATTCATTGGGTTTAAAGGGTGCGTAGGCGGCTTCATAAGCCAGTGGTGAAAGCTTGCAGCTTAACTGTAAAATTGCCATTGGAACTGTAGAGCTTGAGTATGATTGAAGTAGGCGGAATAAATAGTGTAGCGGTGAAATGCTTAGATATTATTTAGAACACCAATTGCGAAGGCAGCTTACTAAGTCATAACTGACGCTGATGCACGAAAGCGTGGGTAGCGAACAGG
>171
TACGGAGGATGCGAGCGTTATCCGGATTTATTAGGTTTAAAGGGTGCGCAGGCGGGCTATTAAGTCAGTGGTGAAAGTTTGCAGCTTAACTGTAAAATTGCCATAGATACTGATAGTCTTGAATGTGGTAGAGGTAGGCGGAATGTGTAGTGTAGCGGTGAAATGCTTAGATATTACACAGAACACCGATTGCGAAGGCAGCTTACTATGCCATGATTGACGCTGAGGCACGAAAGCGTGGGGAGCGAACAGG
>172
TACGAACTGTGCAAACGTTATTCGGAATCACTGGGCTTAAAGGGTGCGTAGGCGGGTTTGAAGGTCTGATGTGAAAGCCCACGGCTCAACCGTGGAATTGCGTTGGAAACCACAAGCCTTGAGGAGATCAGAGGAGAGCGGAACTGATGGTGGAGCGGTGAAATGCGTTGATATCATCAGGAACACCGGTGGCGAAAGCGGCTCTCTGGGATCTTTCTGACGCTGAGGCACGAAAGCTAGGGGAGCGAACGGG
>173
TACGTAGGGAGCAAGCGTTGTCCGGAATTACTGGGCGTAAAGGGTGCGTAGGCGGCATGATAAGTCAGATGTGAAATCTAGAGGCTCAACCTCTGAACTGCATTTGAAACTGTCAAGCTTGAGTGTGAGAGAGGTAAGTGGAATTCCTAGTGTAGCGGTGAAATGCGTAGATATTAGGAGGAACACCAGTGGCGAAGGCGACTTACTGGCTCATAACTGACGCTGAGGCACGAAAGCGTGGGTAGCAAACAGG
>174
TACGGAGGGTCCAAGCGTTATCCGGATTTATTGGGTTTAAAGGGTGCGTAGGCGGGACGATAAGTCAGTAGTGAAATCCCATGGCTCAACCATGGAATTGCTATTGAAACTGTTGTTCTTGAGTTAAGTTAAAGAAGGCGGAATGGATAGTGTAGCGGTGAAATGCATAGATATTATCCAGAACTCCGATAGTGAAGACAGCTTTCTGAGCTTTAACTGACGCTGATGCACGAAAGCGCGGGTAGCGAACAGG
>175
GACGTAGGGGGCGAGCGTTGTCCGGAATTATTGGGCGTAAAGAGCTCGTAGGCGGTTCCGTAAGTCAGATGTGAAAGCTCGGGGCTCAACCCTGAGAAGCCATCTGATACTGCGGTGACTTGAATCCAGTAGGGGAGTGTGGAATTCCTGGTGTAGCGGTGAAATGCGCAGATATCAGGAGGAACACCTATGGCGAAGGCAGCACTCTGGGCTGGTATTGACGCTGAGGAGCGAAAGCATGGGTAGCAAACAGG
>176
TACGGAGGATCCAAGCGTTATCCGGATTTATTGGGTTTAAAGGGTACGTAGGCGGTACTATAAGTCAGTTGTGAAAAGCATGAGCTCAACTCGTGTCGTGCAATTGAAACTGTAGTACTTGAGTATAGATGAAGTAGGCGGAATGTGATATGTAGCGGTGAAATGCATAGATATATCACAGAACTCCAATAGCGAAGGCAGCTTACTAAACTATAACTGACGCTGAGGTACGAAAGCGTGGGTAGCGAACAGG
>177
TACGAAGGGGGCTAGCGTTGCTCGGAATTACTGGGCGTAAAGCGCACGTAGGCGGCTTTCTAAGTCGGGGGTGAAATCCTGGAGCTCAACTCCAGAACTGCCTTCGATACTGGAAAGCTCGAGTCCGGGAGAGGTGAGTGGAACTGCGAGTGTAGAGGTGAAATTCGTAGATATTCGCAAGAACACCAGTGGCGAAGGCGGCTCACTGGCCCGGTACTGACGCTGAGGTGCGAAAGCGTGGGGAGCAAACAGG
>178
TACGTAGGGTGCAAGCGTTAATCGGAATTACTGGGCGTAAAGCGTGCGCAGGCGGTTATGTAAGACAGTTGTGAAATCCCCGGGCTCAACCTGGGAACTGCATCTGTGACTGCATAGCTAGAGTACGGTAGAGGGGGATGGAATTCCGCGTGTAGCAGTGAAATGCGTAGATATGCGGAGGAACACCGATGGCGAAGGCAATCCCCTGGACCTGTACTGACGCTCATGCACGAAAGCGTGGGGAGCAAACAGG
>179
TACGTAGGGAACAAGCGTTATCCGGAATTATTGGGCGTAAAGGGTGAGTAGGCGGCCATGTAAGCTAGAAGTAAAAGGCGGAGGCTCAACCTCCGTAAGCTTTTAGAACTGCATGGCTTGAGAACAGGAGAGGAAAGTGGAATTCCTAGTGTAGCGGTGGAATGCGTAGATATTAGGAGGAACACCGGTGGCGAAGGCGACTTTCTGGACTGTAACTGACGCTGAGTCACGAAAGCATGGGGAGCAAACAGG
>180
TACGGAGGGTCCGAGCGTTATCCGGAATTATTGGGTTTAAAGGGTCCGCAGGCGGGCAATTAAGTCAGAGGTGAAATGGTGCGGCTCAACCGTAGCACTGCCTTTGATACTGGTTGTCTTGAGTCATGGTGGAGTGGCCGGAATATGTAGTGTAGCGGTGAAATGCATAGATATTACATAGAACACCGATCGCGAAGGCAGGTCACTAACCATGAACTGACGCTGATGGACGAAAGCGTGGGGAGCGAACGGG
>181
TACGGGGGATGCAAGCGTTATCCGGAATCATTGGGCGTAAAGAGTCTGTAGGTTGCTTAATAAGTCTGCTGTTAAATATTAGAGCTTAACTTTAAAAATGCAGTAGAAACTATTAAACTAGAGTATAGTAGGGGTAAAGGGAATTCCCAGTGTAGCGGTGAAATGCGTAGATATTGGGAAGAACACCAGAAGCGAAGGCGCTTTACTGGGCTATTACTGACACTGAGAGACGAAAGCTAGGGGAGCAAATGGG
>182
TACGTAGGGGGCAAGCGTTATCCGGAATAATTGGGCGTAAAGGGTGAGTAGGCGGACTCATAAGCTAGAAGTAAAAGGCGGGGGCTCAACCCCCGTATGCTTTTAGAACTGTGAGTCTTGAGAGTGGGAGAGGAAAGTGGAATTCCTAGTGTAGCGGTGAAATGCGTAGATATTAGGAGGAACACCAGTGGCGAAGGCGACTTTCTGGACCACAACTGACGCTGAGTCACGAAAGCGTGGGGAGCAAACAGG
>183
CACGTAAGGAGCGAGCGTTGTTCGGAATTATTGGGCGTAAAGGGCGTGTAGGCGGTTAACTAAGTCTTGTTTGAAAGACCGATGCTCAACATCGGAAACGGGCAGGAAACTGGTTAACTAGAATCCGGTAGGGAAAAGTGGAATTTCTAGTGTAGGGGTGAAATCTGTTGATATTAGAAAGAACACCAATGGCGAAGGCAACTTTTTGGGCCTGGATTGACGCTGAGGCGCGAAAGCATAGGGAGCAAACAGG
>184
TACGGAGGGTCCAGGCGTTATCCGGATTTATTAGGTTTAAAGGGTGCGCAGGCGGACTAGTAAGTCAGTGGTGAAAGTTTGCAGCTTAACTGTAAAATTGCCATAGATACTGCTAGTCTTGAATATGGTAGGGGTAGGCGGAATGTGTAGTGTAGCGGTGAAATGCTTAGATATTACACAGAACACCGATTGCGAAGGCAGCTTACTATGCCATGATTGACGCTGAGGCACGAAAGCGTGGGGAGCGAACAGG
>185
GACGTAGGGGGCGAGCGTTGTCCGGATTTATTGGGCGTAAAGGGCTCGTAGGTGGTTGCGTAAGTCGGATGTGAAAACTCCAGGCTCAACTTGGAGACGCCATCCGATACTGCGCTGACTTGAGTCCGGTAGAGGAGTGTGGAATTCCTAGTGTAGCGGTGAAATGCGCAGATATTAGGAGGAACACCAATTGCGAAGGCAGCACTCTGGGCCGGTACTGACACTGAGGAGCGAAAGCGTGGGTAGCAAACAGG
>186
TACGAAGGGGGCTAGCGTTGTTCGGAATTACTGGGCGTAAAGCGCACGTAGGCGGGTTTGTAAGTAGGGGGTGAAATCCCTGGGCTCAACCCAGGAACTGCCTTCTAGACTGCAGATCTAGAGATCAGGAGAGGCGAGCGGAATTCCGAGTGTAGAGGTGAAATTCGTAGATATTCGGAGGAACACCAGTGGCGAAGGCGGCTCGCTGGACTGATACTGACGCTGAGGTGCGAAAGCGTGGGGAGCAAACAGG
>187
GACGTAGGGACCGAGCGTTGTCCGGAATTATTGGGCGTAAAGAGCTCGTAGGCGGTTGCGTAAGTCGGATGTGAAAACTCAGGGCTCAACCCTGAGACGCCATCCGATACTGCGCTGACTTGAATCCAGTAGGGGAGTGTGGAATTCCTGGTGTAGCGGTGAAATGCACAGATATCAGGAGGAACACCTATGGCGAAGGCAGCACTCTGGGCTGGTATTGACGCTGAGGAGCGAAAGCATGGGTAGCAAACAGG
>188
TACGGAGGGTGCAAGCGTTATCCGGATTCATTGGGTTTAAAGGGTACGTAGGCGGTATTATAAGTCAGTGGTGAAATCCTGCAGCTCAACTGTAGAACTGCCATTGAAACTGTAGTGCTTGAATAAACTTGAGGTAGGCGGAATATGTAGTGTAGCGGTGAAATGCTTAGATATTACATAGAACACCGATTGCGAAGGCAGCTTACTAAGGTTTTATTGACGCTGATGTACGAAAGCGTGGGGAGCGAACAGG
>189
TACGTAGGGTCCAAGCGTTAATCGGAATTACTGGGCGTAAAGCGTGCGCAGGCGGTTGTGCAAGACCGATGTGAAATCCCCGGGCTTAACCTGGGAATTGCATTGGTGACTGCACGGCTAGAGTGTGTCAGAGGGGGGTAGAATTCCACGTGTAGCAGTGAAATGCGTAGAGATGTGGAGGAATACCGATGGCGAAGGCAGCCCCCTGGGATAACACTGACGCTCATGCACGAAAGCGTGGGGAGCAAACAGG
>190
TACGTAGGGTGCAAGCGTTGTCCGGAATTACTGGGCGTAAAGAGTTCGTAGGCGGAACTGTAAGTCAGATGTGAAAGTTCAGGGCTCAACCCTGAAAGTGCATTTGAAACTACAGTTCTTGAATATCGGAGAGGTAAGGGGAATTCCTGGTGTAGCGGTGAAATGCGTAGATATCAGGAGGAACACCGGTGGCGAAGGCGCCTTACTGGACGAATATTGACGCTGAGGAACGAAAGCGTGGGGAGCAAACAGG
>191
GACAGAGGGGGCAAGCGTTGCTCGGAATTACTGGGCGTAAAGGGCGTGTAGGCGGGATGGCAAGTCGGTCGTGAAATCCTTCGGCTCAACCGAAGAACGTCGATCGATACTGCTGTTCTTGAGGGTTGCAGAGGAGACTGGAATTCCCGGTGTAGCGGTGAAATGTGTAGAGATCGGGAGGAACACCGGTGGCGAAGGCGGGTCTCTGGGCAATTCCTGACGCTGAGGCGCGAAAGCGTGGGGAGCAAACGGG
>192
TACGTAGGGGGCTAGCGTTGTCCGGAATCATTGGGCGTAAAGCGCGCGTAGGCGGCCCGGTAAGTCCGCTGTAAAAGTCAAAGGCTCAACCTTTGAATGTCAGTGGATACTGCCGGGCTAGAGTCCGGAAGAGGCGAGTGGAACTCCTGGTGTAGCGGTGGAATGCGCAGATATCAGGAAGAACACCAACGGCGAAGGCAGCTCGCTGGGACGGAACTGACGCTAAGGCGCGAAAGCGTGGGGAGCGAACAGG
>193
TACGGAGGGGGCTAGCGTTGTTCGGAATTACTGGGCGTAAAGCGTACGTAGGCGGATCAGAAAGTAAGGGGTGAAATCCCGAGGCTCAACCTCGGAACTGCCTCTTAAACTCCTGGTCTTGAGTTCGAGAGAGGTGAGTGGAATTCCAAGTGTAGAGGTGAAATTCGTAGATATTTGGAGGAACACCAGTGGCGAAGGCGGCTCACTGGCTCGATACTGACGCTGAGGTACGAAAGTGTGGGGAGCAAACAGG
>194
TACGGAGGGTGCAAGCGTTACTCGGAATCACTGGGCGTAAAGCGCGCGCAGGCGGCCTTTTAAGTTGGATGTGAAAGCCTACAGCTCAACTGTAGAACTGCATCCAAAACTATCAGGCTAGAGTGTGGGAGAGGAAGATGGAATTAGTTGTGTAGGGGTAAAATCCGTAGAGATAACTAGGAATACCAAAAGCGAAGGCAATCTTCTGGAACATTACTGACGCTGAGGCGCGAAAGCGTGGGGAGCAAACAGG
>195
TACGGAGGGTGCAAGCGTTAATCGGAATTACTGGGCGTAAAGCGCGCGTAGGCGGTTTGTTAAGTCAGCTGTGAAAGCCCCGGGCTCAACCTGGGAATTGCAGTTGATACTGATCGACTAGAGTACGAGAGAGGGAGGTAGAATTCCACGTGTAGCGGTGAAATGCGTAGATATGTGGAGGAATACCGGTGGCGAAGGCGGCCTCCTGGCTCGATACTGACGCTGAGGTGCGAAAGCGTGGGGAGCAAACAGG
>196
TACGTAGGGGGCAAGCGTTATCCGGAATAATTGGGCGTAAAGGGTGAGTAGGCGGACTCATAAGCTAGGAGTAAAAGGCGGGGGCTCAACCCCCGTAAGCTTTTAGAACTGTGAGTCTTGAGAGCAGGAGAGGTAAGTGGAATTCCTAGTGTAGCGGTGAAATGCGTAGATATTAGGAGGAACACCAGTGGCGAAGGCGACTTACTGGACTGCAACTGACGCTGAGTCACGAAAGCATGGGGAGCAAACAGG
>197
TACAGAGGTGGCAAGCGTTAATCGGAATTACTGGGCGTAAAGGGTCCGCAGGTTGTTTAGTGTGTCGGGTGTGAAATACTACCGCTCAACGGTAGAATGGCACTCGAAACTGCTAAACTAGAGTTCTGGAGGGGAGAAGGGAACAGTTAGTGTAGCGGTGAAATGCGTAGATATTAACTGGAACACCGGTGGCGAAGGCGCTTCTCTGGACAGATACTGACACTCATGGACGAAAGCTAAGGGAGCGAAAGGG
>198
TACAGAGGTGGCGAACGTTGTTCGGATTTACTGGGCGTAAAGGGTCCGCAGGCGGATCGGTGTGTCAGATGTGAAAGCCCACAGCTTAACTGTGGAATTGCATTTGAAACTGCCGGTCTAGAGTACTGGAGGGGAGAAGGGAACACTTGGTGTAGCGGTGAAATGCGTAGATATCAAGTGGAACACCGGTGGCGAAGGCGCTTCTCTGGACAGATACTGACGCTCATGGACGAAAGCTTGGGTAGCGAAAGGG
>199
TACGGAGGGTGCAAGCGTTGTTCGGAATCACTGGGCGTAAAGGGCGCGTAGGCGGTTTGGTAAGTCAGATGTGAAAGCCCACGGCTCAACCGTGGAAGTGCATTTGAAACTGCTAGACTTGAGTATCAGAGGGGAAAGTGGAATTCCTGGTGTAGAGGTGAAATTCGTAGATATCAGGAGGAATACCAGTGGCGAAGGCGACTTTCTGGCTGAATACTGACGCTGAGGCGCGAAAGCGTGGGGAGCAAACAGG
>200
TACGGAGGATGCAAGTGTTATCCGGAATCACTGGGCGTAAAGCGTCTGTAGGTGGTTTATTAAGTCTATTATTAAATCTTGAAGCTCAACTTCAAAACTGTACTAGAAACTAATAAACTCGAGGATAGTAGGGGTAAAGGGAATTTCCAGTGGAGCGGTGAAATGCGTAGAGATTGGAAGGACCACCGAAGGCGAAGGCACTTTACTGGGCTATTTCTGACACTAAGAGACGAAAGCTAGGGGAGCAAATGGG
>201
TACGGAGGATGCAAGCGTTATCCGGAATCATTGGGCGTAAAGCGTCCGCAGGTGGCAAATCAAGTCTGCTGTTAAAGACAGAAGCTCAACTTCTGAACAGCAGTGGAAACTGGTTAGCTAGAGTATGGTAGGGGTTGAGGGAATTCCCAGTGTAGCGGTGAAATGCGTAGATATTGGGAAGAACACCAGTGGCGAAGGCGCTCAACTGGGCCATAACTGACACTCAGGGACGAAAGCTAGGGTAGCGAAAGGG
>202
TACATAGGATGCAAGCGTTATCCGGAATAATTGGGCGTAAAGCGTCTGTAGGTGGTTTAAAAAGTCAACTGTCAAAAACTAAGGCTTAACCTTAGGCAGGCAGTTGAAACTTTTAGACTAGAGTATGGCAGAGGTAGAGGGAATTACTGGTGTAACGGTGAAATGTGCAGATATCAGTAAGAACACCTATGGCGAAAGCACTCTACTGGACCAAAACTGACACTCAGAGACGAAAGCTAGGGGAGCGAATAGG
>203
GACGAACCGTCCAAACGTTATTCGGTATCACTGGGCTTAAAGCGTGCGTAGGCGGCTTGGTAGGTGAGATGTGAAAGCCCACGGCTCAACCGTGGAATTGCGTTTCAAACCCCCAAGCTCGAGGAAGATAGGGGTGATGGGAACTTATGGTGGAGCGGTGAAATGCGTTGATATCATAGGGAACACCGGTGGCGAAAGCGCATCACTGGATCTTTTCTGACGCTGAGGCACGAAAGCTAGGGTAGCGAACGGG
>204
TACGTAGGGAGCAAGCGTTGTCCGGAATCATTGGGCGTAAAGCGCGCGTAGGTGGCCCTGTAAGTCCGTTGTGAAAGTCAAAGGCTCAACCTTTGAAAGCCGATGGATACTGCAGGGCTAGAGTCCGGAAGAGGCGAGTGGAATTCCTGGTGTAGCGGTGGAATGCGCAGATATCAGGAGGAACACCAATAGCGAAGGCAGCTCGCTGGGACGGTACTGACACTGAGGCGCGAAAGCGTGGGGAGCGAACAGG
>205
TACGGAGGGTGCAAGCGTTAATCGGAATTACTGGGCGTAAAGCGCGCGTAGGCGGCTTGGTCAGTCAGATGTGAAATCCCAGGGCTCAACCTTGGAACTGCATTTGATACTGCCAGGCTAGAGTATGTTAGAGGAAAGCGGAATTCCGGGTGTAGCGGTGAAATGCGTAGATATCCGGAGGAACATCAGTGGCGAAGGCGGCTTTCTGGAACAATACTGACGCTGAGGTGCGAAAGCGTGGGGAGCAAACAGG
>206
TACGTAGGGGGCAAGCGTTATCCGGAATCACTGGGCGTAAAGGGTGCGTAGGCGGTTTGACAAGCCAGGAGTGAAAGGCAATGGCTCAACCATTGTAAGCTTTTGGAACTGTCAGACTTGAGTGCAGGAGAGGTAAGTGGAATTCCTAGTGTAGAGGTGAAATTCGTAGATATTAGGAGGAACACCAGTGGCGAAGGCGACTTACTGGACTGTAACTGACGCTGAGGCACGAAAGCGTGGGGAGCGAACAGG
>207
TACGAACTGTGCGAACGTTATTCGGAATCACTGGGCTTAAAGGGTGCGTAGGCGGATTTGTAGGTCAGATGTGAAAGCCCACGGCTCAACCGTGGAATTGCGTTTGAAACCCCAAGTCTTGAGGGGATCAGAGGAGAGCGGAACTGATGGTGGAGCGGTGAAATGCGTTGATATTATCAGGAACACCGGTGGCGAAGGCGGCTCTCTGGGATCTTTCTGACGCTGAGGCACGAAAGCTAGGGGAGCGAACGGG
>208
TACAGAGGGTGCGAGCGTTGTCCGGAATCACTGGGCGTAAAGGGCGCGTAGGTGGCTTGGTAAGTAGGGGGTGAAATCTCGTGGCTCAACCGCGAGACGGCCTCCTAGACTGTCAGGCTCGAGCAGAGTAGAGGCAGGTGGAATTCCCGGTGTAGCGGTGGAATGCGTAGAGATCGGGAAGAACATCGGTGGCGAAGGCGGCCTGCTGGGCTCTTGCTGACACTGAGGCGCGACAGCGTGGGGAGCAAACAGG
>209
TACGAAGGGGGCTAGCGTTGTTCGGAATTACTGGGCGTAAAGAGCATGTAGGCGGCACGATCAGTCAGAGGTGAAAGCCCGGAGCTCAACTCCGGAATAGCCTTTGATACTGTCGTGCTAGAGTCCGGAAGAGGGTGGCGGAATTTCCAGTGTAGAGGTGAAATTCGTAGATATTGGAAAGAACACCAGTGGCGAAGGCGGCCACCTGGTCCGGAACTGACGCTGAGATGCGAAAGCGTGGGGAGCGAACAGG
>210
TACGAAGGGTGCAAGCGTTGTTCGGATTTATTGGGCGTAAAGCGCGCGCAGGCGGATTGATAAGTCAGATGTGAAATCTCGGGGCTCAACCTCGAAACTGCGTCTGAAACTGTTAGTCTAGAGTCTCGGAGAGGGAAGGGGAATTTCGCATGTAGGGGTAAAATCCGTAGAGATGCGAAGGAACACCAGAGGCGAAGGCGCCTTCCTGGACGAGTACTGACGCTGAGGCGCGAAAGCGTGGGGAGCAAACAGG
>211
GACGTAGGGACCAAGCGTTATCCGGATTTATTGGGCGTAAAGAGCTCGTAGGCGGTTGCGTAAGTCGGATGTGAAAACTCAGGGCTTAACCCTGAGACGCCATCCGATACTGCGCTGACTTGAATCCAGTAGGGGAGTGTGGAATTTGTTGTGTAGCGGTGAAATGCGCAGATATGACAAGGAACACCTATGGCGAAGGCAGCACTCTGGGCTGGTATTGACGCTGAGGAGCGAAAGCATGGGTAGCAAACAGG
>212
TACGAAGGGGGCTAGCGTTGTTCGGAATAACTGGGCGTAAAGCGCACGTAGGCGGATTGGAAAGTTAGAGGTGAAATCCCAGGGCTCAACCCTGGAACTGCCTTTAAAACTATCAATCTAGAGTTCGAGAGAGGTGAGTGGAATTCCGAGTGTAGAGGTGAAATTCGTAGATATTCGGAGGAACACCAGTGGCGAAGGCGGCTCACTGGCTCGATACTGACGCTGAGGTGCGAAAGCGTGGGGAGCAAACAGG
>213
TACGGAGGGTCCGAGCGTTATCCGGATTCATTGGGTTTAAAGGGTGCGTAGGCGGCTTTATAAGTCAGTAGTGAAATCCAACGGCTCAACCGTTGACGTGCTATTGAAACTGTAAAGCTAGAATTAAGATGGAGTGGGCGGAATATGTTGTGTAGCGGTGAAATGCATAGATATAACATAGAACACCGATCGCGAAGGCAGCTCACTAAACTTCGATTGACGCTGATGCACGAAAGCGTGGGGAGCGAACAGG
>214
CACGTAGGCACCAAGCGTTATCCGGATTTATTGGGCGTAAAGAGCTCGTAGGCGGTTCAGTCAGTCGGGTGTGAAAACTTGAGGCTTAACCTCAAGAGGTCACTCGATACTACTGTGACTAGAGTGCGGTAGGGGAGCGGGGAATTCCTGGTGTAGCGGTGAAATGCGCAGATATCAGGAGGAACACCAGTGGCGAAGGCGCCGCTCTGGGCCGTAACTGACGCTGAGGAGCGAAAGCATGGGTAGCAAACAGG
>215
TACGAAGGGGGCTAGCGTTGCTCGGAATCACTGGGCGTAAAGCGCACGTAGGCGGGTTGTTAAGTCGGGGGTGAAATCCTGGAGCTCAACTCCAGAACTGCCTTCGATACTGGCGACCTTGAGTCCGGGAGAGGTGAGTGGAACTCCGAGTGTAGAGGTGAAATTCGTAGATATTCGGAAGAACACCAGTGGCGAAGGCGGCTCACTGGCCCGGTACTGACGCTGAGGTGCGAAAGCGTGGGGAGCAAACAGG
>216
TACGGAGGATGCAAGCGTTATCCGGATTCATTGGGTTTAAAGGGTGCGTAGGCGGCTTTTTAAGTCAGTGGTGAAATCTTGCCGCTTAACGGTAAAATTGCCATTGATACTGAAAAGCTTGAGTACAGTTGAGGTAAGCGGAATGTGTAGTGTAGCGGTGAAATGCTTAGATATTACACAGAACACCAATTGCGAAGGCAGCTTACTAAACTGTTACTGACGCTGATGCACGAAAGCGTGGGGAGCGAACAGG
>217
TACGGAGGGTGCGAGCGTTAATCGGAATTACTGGGCGTAAAGCGTGCGTAGGCGGATTGTTAAGTGAGATGTGAAAGCCCCGGGCTCAACCTGGGAACTGCATTTCAAACTGGCAGTCTAGAGTTTTGTAGAGGGTGGTGGAATTTCCAGTGTAGCGGTGAAATGCGTAGAGATTGGAAGGAACATCAGTGGCGAAGGCGGCCACCTGGACAAAAACTGACGCTGAGGCACGAAAGCGTGGGGAGCAAACAGG
>218
TACGGAGGGTGCAAGCGTTGCGCGGAATTACTGGGCGTTAAGGGTCCGTAGGCTGTTTGTTAAGTCAGTCTTGTAAGCCATCGGCTCAACCGATGAAACGGGATTGATACTGGCAGACTAGAGTGTGAGAGGGGAAAGTGGAATTCCAGGAGTAGCGGTGAAATGTGTAGATACCTGGAGGAACGCCAAAGGTGAAGACAACTTTCTGGCTCATATCTGACGCTGAGGGACGAAAGCGTGGGGAGCAAATAGG
>219
TACGTATGTCTCAAGCGTTACCCGGAATCACTGGGTGTAAAGGGTTCGTAGGCGGCGGAATAAGTTGGATATGAAAGACCGGAGCTCAACTCCGTGTTTGTCTTCAAAACTGTTTTGCTAGAATTAGGGAGAGGTAAGCGGAATTCTAAGTGTAGGGGTGCAATCCGTAGATACTTAGAGGAACACCAAAAGCGAAGGCAGCTTACTGGAACTATATTGACGCTCATGAACGAAAGCGTGGGTAGCGAAAAGG
>220
TACAGGGGGGGCAAGCGTTGTTCGGAATTACTGGGCGTAAAGGGCTCGTAGGTGGCCAACTAAGTCAGACGTGAAATCCCTCAGCTTAACTGGGGAACTGCGTCTGATACTGGATGGCTTGAGTTTGGGAGAGGGATGCGGAATTCCAGGTGTAGCGGTGAAATGCGTAGATATCTGGAGGAACACCGGTGGCGAAGGCGGCATCCTGGACCAACACTGACACTGAGGAGCGAAAGCCAGGGGAGCAAACGGG
>221
TACGGAGGATCCAAGCGTTATCCGGATTTATTGGGTTTAAAGGGTGCGTAGGCGGCCTGTTAAGTCAGGGGTGAAAGACGGTAGCTCAACTATCGCAGTGCCCTTGATACTGATGGGCTTGAATGGACTAGAGGTAGGCGGAATGAGACAAGTAGCGGTGAAATGCATAGATATGTCTCAGAACACCGATTGCGAAGGCAGCTTACTATGGTCTTATTGACGCTGAGGCACGAAAGCGTGGGGATCAAACAGG
>222
CACGTAAGTTGCAAGCGTTGTTCGGATTTATTGGGCGTAAAGGGCTCGTAGGCGGTTTAGAAAGCCTGATGTGAAAGACCCCGGCTTAACCGGGGGAACGCGTTGGGAACTGCTAGACTAGAGTATAGGAAGGGAAGTTGGAATTTCTAGTGTAGGGGTGAAATCTGTAGATATTAGAAAGAACACCGGTGGCGAAGGCGAACTTCTGGCCATATACTGACGCTGATGAGCGAAAGCGTGGGGAGCGAACAGG
>223
TACGGGGGGTGCAAGCGTTACTCGGAATCACTGGGCGTAAAGAGCATGTAGGCTGGTTTGTAAGTTGGAAGTGAAATCCTATGGCTTAACCATAGAACTGCTTCCAAAACTGCAGACCTAGAATATGGGAGAGGTAGATGGAATTTCTGGTGTAGGGGTAAAATCCGTAGAGATCAGAAGGAATACCGATTGCGAAGGCGATCTACTGGAACATTATTGACGCTGAGATGCGAAAGCGTGGGGAGCAAACAGG
>224
TACGGAGGATGCAAGCGTTATCCGGAATCATTGGGCGTAAAGCGTCCGCAGGTGGCTCATCAAGTCTGCTGTTAAAGACAGAAGCTCAACTTCTGAACAGCAGTGGAAACTGGTAAGCTAGAGTATGGTAGGGGTTGAGGGAATTCCCAGTGTAGCGGTGAAATGCGTAGATATTGGGAAGAACACCAGTGGCGAAGGCGCTCAACTGGGCCATAACTGACACTCAGGGACGAAAGCTAGGGTAGCGAAAGGG
>225
TACGGAGGGTGCAAGCGTTGTTCGGAATTACTGGGCGTAAAGCGCGCGTAGGTGGCTTTTTAAGTCAGATGTGAAAGTCCACGGCTCAACCGTGGAAGTGCATTTGAAACTGGAAAGCTTGAGTATTGGAGGGGGTAGTGGAATTCCCGGTGTAGAGGTGAAATTCGTAGATATCGGGAGGAATACCAGTGGCGAAGGCGACTACCTGGCCAAATACTGACACTGAGGTGCGAAAGCGTGGGGAGCAAACAGG
>226
TACGGAGGGTCCGAGCGTTATCCGGATTCATTGGGTTTAAAGGGTGCGTAGGCGGCCAAATAAGTCAGTAGTGAAAGTCGGTAGCTCAACTATCGAAGTGCTATTGAAACTGTTTGGCTAGAATTCTGATGGAGTAGGCGGAATGTGTTGTGTAGCGGTGAAATGCATAGATATAACACAGAACACCGATCGCGAAGGCAGCTTACTAAGGAGCGATTGACGCTGATGCACGAAAGCGTGGGGAGCGAACAGG
>227
TACGGAGGGTCCAAGCGTTATCCGGAATCATTGGGTTTAAAGGGTCCGCAGGCGGGCAATTAAGTCAGAGGTGAAATCCCACAGCTCAACTGTGGAACTGCCTTTGATACTGGTTGTCTTGAGTTATAGTGAAGTAGATAGAATATGTAGTGTAGCGGTGAAATGCATAGATATTACATAGAATACCGATTGCGAAGGCAGTCTACTAACTATATACTGACGCTGATGGACGAAAGCGTGGGGAGCGAACAGG
>228
TACGTAGGGAGCAAGCGTTGTCCGGAATTACTGGGCGTAAAGGGTGCGTAGGCGGCAAGATAAGTCAGATGTGAAATGTAGAGGCTCAACCTCTGAACTGCATCTGAAACTGTCTAGCTTGAGTGTGAGAGAGGTAAGTGGAATTCCTAGTGTAGCGGTGAAATGCGTAGATATTAGGAGGAACACCAGTGGCGAAGGCGACTTACTGGCTCATAACTGACGCTGAGGCACGAAAGCGTGGGTAGCAAACAGG
>229
TACGGAGGGTGCAAGCGTTAATCGGAATTACTGGGCGTAAAGCGCGCGTAGGCGGTTATTTAAGTCAGATGTGAAATCCCCGGGCTCAACCTGGGAATGGCCTCTGATACTGGGTAACTAGAGTTTGGAAGAGGGGAGTAGAATTTCAGGTGTAGCGGTGAAATGCATAGAGATCTGAAGGAATACCAGTGGCGAAGGCGACTCCCTGGTCCAGAACTGACGCTGAGGTGCGAAAGCGTGGGTAGCAAACGGG
>230
TACGGAGGGTGCAAGCGTTAATCGGAATTACTGGGCGTAAAGCGCGCGTAGGCGGTTATTTAAGTCAGATGTGAAAGCCCCGGGCTCAACCTGGGAATTGCCTCTGATACTGGGTAACTAGAGTTTGGAAGAGGGAAGTAGAATTTCAGGTGTAGCGGTGAAATGCATAGAGATCTGAAGGAATACCAGTGGCGAAGGCGACTTCCTGGTCCAGAACTGACGCTGAGGTGCGAAAGCGTGGGTAGCAAACGGG
>231
CACGTAAGGGGCGAGCGTTGTTCGGAATCATTGGGCGTAAAGGGAGCGCAGGCGGTGGATTAAGTTTGGTGTGAAAGACTACAGCTCAACTGTAGGAACGCGCCGGATACTGGTCCACTAGAATCGATTAGGGGTAACCGGAATTTCTAGTGTAGGGGTGAAATCTGTAGATATTAGAAAGAACACCGATGGCGAAGGCAGGTTACTGGAATATGATTGACGCTGAGGCTCGAAAGCGTGGGGAGCGAACAGG
>232
TACGGGGGGGGCAAGCGTTGTTCGGAATTACTGGGCGTAAAGGGCTCGTAGGTGGCCAACTAAGTCAGACGTGAAATCCCTCGGCTTAACCGGGGAACTGCGTCTGATACTGGATGGCTTGAGGTTGGGAGAGGGACGCGGAATTCCAGGTGTAGCGGTGAAATGCGTAGATATCTGGAGGAACACCGGTGGCGAAGGCGGCGTCCTGGACCAATTCTGACACTGAGGAGCGAAAGCCAGGGGAGCAAACGGG
>233
TACGGGGGGGGCAAGCGTTGTTCGGAATTACTGGGCGTAAAGGGCTCGTAGGCGGCCAACTAAGTCAGACGTGAAATCCCTCGGCTTAACCGGGGAACTGCGTCTGATACTGGATGGCTTGAGATTGGGAGAGGGATGCGGAATTCCAGGTGTAGCGGTGAAATGCGTAGATATCTGGAGGAACACCGGTGGCGAAGGCGGCATCCTGGACCAACACTGACGCTGAGGAGCGAAAGCCAGGGGAGCAAACGGG
>234
TACGTAGGGAGCGAGCGTTGTCCGGAATTACTGGGCGTAAAGGGTGCGTAGGCGGCATATTAAGTCAGGTGTGAAATTTTCGGGCTCAACCCGGAACCTGCATTTGAAACTGATAAGCTTGAGTGTGAGAGAGGTAAGTGGAATTCCTAGTGTAGCGGTGAAATGCGTAGATATTAGGAGGAACACCAGTGGCGAAGGCGACTTACTGGCTCATAACTGACGCTGAGGCACGAAAGCGTGGGTAGCAAACAGG
>235
TACGGAGGGTGCGAGCGTTAATCGGAATTACTGGGCGTAAAGCGCGCGTAGGCGGTTTGTTAAGTCAGCTGTGAAAGCCCCGGGCTCAACCTGGGAACTGCAGTTGATACTGGCCGACTAGAGTATGAAAGAGGGAGGTAGAATTCCATGTGTAGCGGTGAAATGCGTAGATATATGGAGGAATACCAGTGGCGAAGGCGGCCTCCTGGTTCAATACTGACGCTGAGGTGCGAAAGCGTGGGGATCAAACAGG
>236
TACGGAGGGTGCAAGCGTTATCCGGATTCACTGGGTTTAAAGGGTGCGTAGGTGGGCAGGTAAGTCAGTGGTGAAATCTCCGGGCTTAACCCGGAAACTGCCGTTGATACTATCGGTCTTGAATATCGTGGAGATGAGCGGAATATGTCATGTAGCGGTGAAATGCTTAGATATGACATAGAACACCGATTGCGAAGGCAGCTCGTTACACGGTTATTGACACTGAGGCACGAAAGCGTGGGGATCAAACAGG
>237
TACGGAGGGTGCAAGCGTTATCCGGATTTATTAGGTTTAAAGGGTGCGTAGGTGGATTAATAAGTCAGTGGTGAAATTCTGTAGCTCAACTATAGAACTGCCATTGATACTGTTGATCTTGAGTACGTTTGAGGTATGCGGAATGTGTAATGTAGCGGTGAAATGCATAGATATTACACAGAACTCCGATTGCGAAGGCAGCATACTAAGCCGTAACTGACACTGATGCACGAAAGCGTGGGTAGCGAACAGG
>238
TACGGAGGATCCAAGCGTTATCCGGATTTATTGGGTTTAAAGGGTGCGTAGGCGGATCTATAAGTCAGAAGTGAAATCTTGCCGCTTAACGGTAAAACTGCTTTTGAAACTGTAGGTCTTGAATTTAGGAGAGGTAGGCGGAATGAGTAATGTAGCGGTGAAATGCATAGATATTACTCAGAACACCAATTGCGAAGGCAGCTTACTATACTAACATTGACGCTGAGGCACGAAAGCGTGGGTATCGAACAGG
>239
TACAGAGGTCCCAAGCGTTGTTCGGATTCATTGGGCGTAAAGGGTGTGTAGGTGGCGCCGTAAGTCGGGTGTGAAATCTCGGGGCTTAACTCCGAAACTGCATTCGATACTGCGGTGCTTGAGGACTGGAGAGGAGACTGGAATTCATGGTGTAGCAGTGAAATGCGTAGAGATCATGAGGAAGACCAGTGGCGAAGGCGGGTCTCTGGACAGTTCCTGACACTGAGACACGAAGGCCAGGGGAGCAAACGGG
>240
TACGAGGGGAGCTAGCGTTACTCGGAATTATTGGGCGTAAAGAGTGCGTAGGCGGCCTGGTCAGTTAGAAGTGAAATCCTTAAGCTTAACTTAAGAACTGCTTTTAATACTGCCAAGGCTTGAGTTTCAGAGGGGGTAGTGGAATTCCTAGTGTAGAGGTGAAATTTGTAGATACTAGGAGGAACACCGGTGGCGAAGGCGACTACCTGGCTGAACACTGACGCTGTTGCACGAAAGCGTGGGTAGCAAACAGG
>241
TACGTAGGGTGCGAGCGTTAATCGGAATTACTGGGCGTAAAGCGTGCGCAGGCGGTTCTGCAAGTCAGATGTGAAATCCCCGGGCTTAACCTGGGAACTGCGTTTGAAACTACGGAGCTAGAGTGCGGCAGAGGGGGGTGGAATTCCACGTGTAGCAGTGAAATGCGTAGATATGTGGAGGAACACCGATGGCGAAGGCAGCCCCCTGGGCCGACACTGACGCTCAGGCACGAAAGCGTGGGGAGCAAACAGG
>242
TACGAAGGGGGCTAGCGTTGCTCGGAATCACTGGGCGTAAAGGGTGCGTAGGCGGGTCTTTAAGTCAGGGGTGAAATCCTGGAGCTCAACTCCAGAACTGCCTTTGATACTGAGGATCTTGAGTCCGGAAGAGGTGAGTGGAACTGCGAGTGTAGAGGTGAAATTCGTAGATATTCGCAAGAACACCAGTGGCGAAGGCGGCTCACTGGTCCGGTACTGACGCTGAGGCACGAAAGCGTGGGGAGCAAACAGG
>243
TACGAAGGGTGCGAGCGTTGTTCGGATTTATTGGGCGTAAAGCGCGCGCAGGCGGATTATTAAGCCAGATGTGAAATCTCGGGGCTCAACCCCGAAACTGCGTCTGGAACTGATAATCTAGAATCTCGGAGAGGGAAGGGGAATTTCGCATGTAGGGGTAAAATCCGTAGAGATGCGAAGGAACACCAGAGGCGAAGGCGCCTTCCTGGACGAGTATTGACGCTGAGGCGCGAAAGCGTGGGTAGCAAACAGG
>244
TACGGAGGGTGCAAGCGTTGTTCGGAATTACTGGGCGTAAAGGGCGCGTAGGCGGCTTGATAAGTTAGATGTGAAAGCCCACGGCTTAACCGTGGAAGTGCATTTAAAACTGTCAAGCTTGAGTATCAGAGGGGAAAGTGGAATTCCTGGTGTAGAGGTGAAATTCGTAGATATCAGGAGGAATACCAGTGGCGAAGGCGACTTTCTGGCTGAATACTGACGCTGAGGCGCGAAAGCGTGGGGAGCAAACAGG
>245
TACGAACTGTGCGAACGTTATTCGGAATCACTGGGCTTAAAGGGTGCGTAGGCGGGTTGGTAGGTCAGATGTGAAATCCCACGGCTCAACCGTGGAACTGCGTTTGAAACCCCCAGCCTTGAGGGGATCAGAGGAGAGCGGAACTGATGGTGGAGCGGTGAAATGCGTTGATATCATCAGGAACACCGGTGGCGAAAGCGGCTCTCTGGGATCCTTCTGACGCTGAGGCACGAAAGCTAGGGGAGCGAACGGG
>246
TACGAACTGTGCGAACGTTATTCGGAATCACTGGGCTTAAAGGGTGCGTAGGCGGATTGGTAGGTCAGATGTGAAAGCCCACGGCTCAACCGTGGAATTGCGTTTGAAACCACCAGTCTTGAGGAAGTCAGAGGTATGCGGAACTGATGGTGGAGCGGTGAAATGTGTTGATATCATCAGGAACACCGGTGGCGAAAGCGGCATACTGGGACTTTTCTGACGCTGAGGCACGAAAGCTAGGGGAGCGAACGGG
>247
TACGGAGGGGGCTAGCGTTGTTCGGAATTACTGGGCGTAAAGCGCACGTAGGCGGATCAGAAAGTAAGGGGTGAAATCCCGAGGCTCAACCTCGGAACTGCCTCTTAAACTCCTGGTCTTGAGTTCGAGAGAGGTGAGTGGAATTCCAAGTGTAGAGGTGAAATTCGTAGATATTTGGAGGAACACCAGTGGCGAAGGCGGCTCACTGGCTCGATACTGACGCTGAGGTGCGAAAGTGTGGGGAGCAAACAGG
>248
TACGGAGGGTGCAAACGTTGCTCGGAATCATTGGGCGTAAAGCGCACGTAGGCGGTTTGTTAAGTCGGGTGTGAAAGCCCTGGGCTCAACCCAGGAAGTGCACTCGAAACTAGCAGGCTTGAGTATGGAAGAGGGTCGCGGAATTCCCGGTGTAGAGGTGAAATTCGTAGATATCGGGAGGAACACCAGTGGCGAAGGCGGCGACCTGGGCCAATACTGACGCTGAGGTGCGAAAGCGTGGGGAGCAAACAGG
>249
TACGGAGGGTGCAAGCGTTACTCGGAATCACTGGGCGTAAAGAGAATGTAGGCGGATAGATAAGTCAGAAGTGAAATCCAATAGCTCAACTATTGAACTGCTTTTGAAACTGTTTATCTAGAATATGGGAGAGGTAGATGGAATTTCTGGTGTAGGGGTAAAATCCGTAGAGATCAGAAGGAATACCGATTGCGAAGGCGATCTACTGGAACATTATTGACGCTGAGATTCGAAAGCGTGGGGAGCAAACAGG
>250
TACGTAGGTGGCAAGCGTTGTCCGGAATTATTGGGCGTAAAGCGCGCGCAGGCGGTCCTTTAAGTCTGATGTGAAAGCCCTCGGCTCAACCGAGGAGGGTCATTGGAAACTGGAGGACTTGAGTGCAGAAGAGGAAAGTGGAATTCCAAGTGTAGCGGTGAAATGCGTAGAGATTTGGAGGAACACCAGTGGCGAAGGCGACTTTCTGGTCTGTAACTGACGCTGAGGCGCGAAAGCGTGGGGAGCAAACAGG
>251
TACGTATGGGGCAAGCGTTGTTCGGATTTATTGGGCGTAAAGGGCGTGTAGGCGGCTCATCAAGTCTGGTGTGAAATCGCAGGGCTTAACCCTGCATATGCGCTGGAAACTGGTGGGCTTGAGTTCTTGAGGGGAAGCTGGAATTCCAGGTGTAGGGGTGAAATCTGTAGATATCTGGAAGAACACCGGTGGCGAAGGCGAGCTTCTATCAGAGGACTGACGCTGAGGCGCGAAAGCGTGGGGAGCAAACAGG
>252
TACGAAGGGGGCTAGCGTTGTTCGGAATCACTGGGCGTAAAGCGCACGTAGGCGGACTGATCAGTTGGGGGTGAAATCCCAGGGCTCAACCCTGGAACTGCCTTCAATACTGTCAGTCTTGAGTCCGAGAGAGGTGAGTGGAATTCCTAGTGTAGAGGTGAAATTCGTAGATATTAGGAAGAACACCAGTGGCGAAGGCGGCTCACTGGCTCGGTACTGACGCTGAGGTGCGAAAGCGTGGGGAGCAAACAGG
>253
TACGAAGGGTGCAAGCGTTGTTCGGATTTATTGGGCGTAAAGCGCGCGCAGGCGGATTGATAAGTCAGATGTGAAATCTCGGGGCTCAACCCCGAAACTGCGTCTGAAACTGTTAGTCTAGAGTCTCGGAGAGGGAAGGGGAATTTCGCATGTAGGGGTAAAATCCGTAGAGATGCGAAGGAACACCAGAGGCGAAGGCGCCTTCCTGGACGAGTACTGACGCTGAGGCGCGAAAGCGTGGGGAGCAAACAGG
>254
TACGAAGGGTGCAAGCGTTACTCGGAATTACTGGGCGTAAAGCGTGCGTAGGTGGTTTGTTAAGTCTGATGTGAAAGCCCTGGGCTCAACCTGGGAATTGCATTGGATACTGGCAGGCTAGAGTGCGGTAGAGGGTAGTGGAATTCCCGGTGTAGCAGTGAAATGCGTAGAGATCGGGAGGAACATCTGTGGCGAAGGCGACTACCTGGACCAGCACTGACACTGAGGCACGAAAGCGTGGGGAGCAAACAGG
>255
TACGGAGGGTCCGAGCGTTAATCGGAATTACTGGGCGTAAAGCGCGCGTAGGCGGTTATATAAGCTAGATGTGAAAGCCCAGGGCTCAACCTTGGAACTGCATTTAGAACTGTGTAACTAGAGTACAGCAGAGGATAGTGGAATTTCAGGTGTAGCGGTGAAATGCGTAGAGATCTGAAGGAACATCAGTGGCGAAGGCGACTGTCTGGGCTGATACTGACGCTGAGGTGCGAAAGCGTGGGGAGCAAACAGG
>256
TACGTATGGGGCAAGCGTTGTTCGGAGTTATTGGGCGTAAAGGGCGTGTAGGCGGCTCATCAAGTCTGGTGTGAAATCGCAGGGCTTAACCCTGCATATGCGCTGGAAACTGGTGGGCTTGAGTTCTTGAGGGGAAGCTGGAATTCCAGGTGTAGGGGTGAAATCTGTAGATATCTGGAAGAACACCGGTGGCGAAGGCGAGCTTCTATCAGAGGACTGACGCTGAGGCGCGAAAGCGTGGGGAGCAAACAGG
>257
TACGTATGGTGCAAGCGTTGTTCGGATTTATTGGGCGTAAAGGGTCCGCAGGGGGTTTATTAAGTCTGATGTGAAATCTCATGGCTCAACCATGAAACTGCATTGGAAACTAGTAAACTAGAGTATTGGAGAGGCAAGTGGAATTCCTAGTGGAGCGGTGGAATGCGTAGATATTAGGAAGAACACCGAGAGCGAAGGCAGCTTGCTAGACAATCACTGACCCTCAGGGACGAAAGCGTGGGTAGCAAACAGG
>258
CACGTAGGGGCCAAGCGTTGTCCGGATTTATTGGGCGTAAAGAGCTCGTAGGCGGTTCGACAAGTCGGGTGTGAAAACTCCGGGCTCAACCCGGAGACGCCACCCGATACTGTCGTGACTGGAGTCCGGTAGGGGAGTGGGGAATTCCTGGTGTAGCGGTGAAATGCGCAGATATCAGGAGGAACACCGGTGGCGAAGGCGCCACTCTGGGCCGGTACTGACGCTGAGGAGCGAAAGCGTGGGTAGCAAACAGG
>259
TACGGGGGGTGCGAGCGTTATTCGGAATTACTGGGCGTAAAGAGCGCGTAGGCGGTCTTTTAAGTCAGGTGTGAAAGCCCGGGGCTCAACCCCGGAAGTGCACTTGAAACTAAGAGACTTGAGTATGGGAGAGGGAAGTGGAATTCCTGGTGTAGCGGTGAAATGCGTAGATATCAGGAGGAACATCGGTGGCGAAGGCGACTTCCTGGACCAATACTGACGCTGAGGCGCGAAGGCGTGGGGAGCAAACAGG
>260
TACGGAGGGTGCAAGCGTTATCCGGATTTATTGGGTTTAAAGGGTGCGTAGGTGGTTCTATAAGTCAGAAGTGAAATCTTGCCGCTTAACGGTAAAACTGCTTTTGAAACTGTAGAACTTGAATTTAGGAGAGGTAGGCGGAATGAGTAATGTAGCGGTGAAATGCATAGATATTACTCAGAACACCAATTGCGAAGGCAGCTTACTATACTGATATTGACACTGATGCACGAAAGCGTGGGTATCGAACAGG
>261
TACGGAGGGTGCGAGCGTTGTCCGGAATCACTGGGCGTAAAGGGCGCGTAGGCGGCCCGGTAAGTAGGGGGTGAAATCTTGCGGCTTAACCGCAAGGCTGCCCTCTAGACTGCCAGGCTCGAGCACAGTAGAGGCAGGTGGAATTCCCGGTGTAGCGGTGGAATGCGTAGAGATCGGGAAGAACATCAGTGGCGAAGGCGGCCTGCTGGGCTGTTGCTGACGCTGAGGCGCGACAGCGTGGGGAGCAAACAGG
>262
TACGTAGGGGGCAAGCGTTGTCCGGAATCATTGGGCGTAAAGCGCGTGTAGGCGGCTTGGTAAGTCCGGTGTGAAATCCTGGGGCTCAACCCCAGGCGTGCATCGGATACTGCCTCGCTCGAGTTCGGGAGGGGAGAGCGGAATTCCTAGTGTAGCGGTGAAATGCGCAGATATTAGGAAGAACACCGGTGGCGAAGGCGGCTCTCTGGAACGAAACTGACGCTGAGACGCGAAAGCGTGGGGAGCGAACAGG
>263
GACGTAGGGGCCAAGCGTTGTCCGGATTTATTGGGCGTAAAGAGCTCGTAGGCGGTTGCGTAAGTCGGATGTGAAAACTCGGGGCTCAACTCCGAGACGCCATCCGATACTGCGCTGACTTGAATCCAGTAGGGGAGTGTGGAATTCCTGGTGTAGCGGTGAAATGCGCAGATATCAGGAGGAACACCCATGGCGAAGGCAGCACTCTGGGCTGGTATTGACGCTGAGGAGCGAAAGCATGGGTAGCAAACAGG
>264
TACGGAGGGTGCAAGCGTTACTCGGAATCACTGGGCGTAAAGAGAATGTAGGCGGATAGATAAGTTTGAAGTGAAATCCAATGGCTCAACCATTGAACTGCTTTGAAAACTGTTTATCTAGAATATGGGAGAGGTAGATGGAATTTCTGGTGTAGGGGTAAAATCCGTAGAGATCAGAAGGAATACCGATTGCGAAGGCGATCTACTGGAACATTATTGACGCTGAGATTCGAAAGCGTGGGGAGCAAACAGG
>265
TACGTAGGGTGCAAGCGTTAATCGGAATTACTGGGCGTAAAGCGTGCGCAGGCGGTTTTGTAAGACAGTGGTGAAATCCCCGGGCTCAACCTGGGAGCTGCCATTGTGACTGCAAGGCTGGAGTGCGGCAGAGGGGGATGGAATTCCGCGTGTAGCAGTGAAATGCGTAGATATGCGGAGGAACACCGATGGCGAAGGCAATCCCCTGGGCCTGCACTGACGCTCATGCACGAAAGCGTGGGGAGCAAACAGG
>266
TACGTAGGGGGCGAGCGTTGTCCGGATTTATTGGGCGTAAAAGGCTTGTAGGTGGCCATGCGAAGTCGGATGTGAAATCTCCCGGCTCAACTGGGAGGGGTCATTCGATACTGGCAGGCTCGAGGCCGGTAGGGGGTAGCGGAATTCCCGGTGTAGTGGTGGAATGCGTAGATATCGGGAGGAACACCAGTGGCGAAGGCGGCTACCTGGACCGGTTCTGACACTGAGGAGCGAAAGCGTGGGGAGCGATCCGG
>267
TACGAACTGTGCAAACGTTATTCGGAATCACTGGGCTTAAAGGGTGCGTAGGCGGATTTGTAGGTCAGATGTGAAATCCCACGGCTCAACCGTGGAACTGCGTTTGAAACCACAAGTCTTGAGGGGATCAGAGGAGAGCGGAACTGATGGTGGAGCGGTGAAATGCGTTGATATCATCAGGAACACCGGTGGCGAAAGCGGCTCTCTGGGATCTTTCTGACGCTGAGGCACGAAAGCTAGGGGAGCGAACGGG
>268
TACGGAGGGTGCAAGCGTTAATCGGAATTACTGGGCGTAAAGCGCGCGTAGGCGGTTATTTAAGTCAGATGTGAAAGCCCTGGGCTCAACCTAGGAACTGCATCTGATACTGGATAACTAGAGTACAGAAGAGGGTGGTGGAATTTCCTGTGTAGCGGTGAAATGCGTAGATATAGGAAGGAACATCAGTGGCGAAGGCGGCCACCTGGTCTGATACTGACGCTGAGGTGCGAAAGCGTGGGGAGCAAACAGG
>269
TACGGAGGGTCCAAGCGTTATCCGGATTCATTGGGTTTAAAGGGTTCGTAGGCGGATAAATAAGTCAGTGGTGAAATCCCGAAGCTCAACTTCGGAACTGCCATTGAAACTGTTTATCTTGAATTTAGTTGAAGTGGGCGGAATATGACATGTAGCGGTGAAATGCATAGATATGTCATGGAACACCAATTGCGAAGGCAGCTCACTAAGCTAATATTGACGCTGATGAACGAAAGCATGGGTAGCGAACAGG
>270
TACGGAGGGGGTTAGCGTTGTTCGGAATTACTGGGCGTAAAGCGTACGTAGGCGGATCAGAAAGTAAGAGGTGAAATCCCAGGGCTCAACCCTGGAACTGCCTTTTAAACTCCTGGTCTTGAGTTCGAGAGAGGTGAGTGGAATTCCGAGTGTAGAGGTGAAATTCGTAGATATTCGGAGGAACACCAGTGGCGAAGGCGGCTCACTGGCTCGATACTGACGCTGAGGTACGAAAGTGTGGGGAGCAAACAGG
>271
TACGGAGGGTGCAAGCGTTAATCGGAATTACTGGGCGTAAAGCGCGCGTAGGCGGTTTGTTAAGCTAGCTGTGAAATCCCAGGGCTCAACCTTGGAATTGCAGTTAGAACTGGCAGGCTAGAGTACAGCAGAGGATAGTGGAATTTCTAGTGTAGCGGTGAAATGCGTAGATATTAGAAGGAACACCAGTGGCGAAGGCGACTGTCTGGGCTGATACTGACGCTGAGGTGCGAAAGCGTGGGGAGCAAACAGG
>272
TACGGGGGGAGCTAGCGTTGTTCGGATTTACTGGGCGTAAAGGGTATGTAGGCGGTTATGTAAGTAGAATGTTAAATCCCTGGGCTTAACCTTGGGCTCGCGTTCTAAACTGCAAGACTAGAAGATGGCAGGGGAAAGTGGAATTCTTAGTGTAGAGGTGAAATTCGTAGATATTAAGAGGAACGTCGAAGGCGAAGGCAACTTTCTGGACCATTATTGACGCTGAGGTACGAAAGCGTGGGGAGCAAACAGG
>273
TACGGAGGGTGCAAGCGTTACTCGGAATCACTGGGCGTAAAGCGCGCGCAGGCGGCCTTTTAAGTTGGATGTGAAAGCCTACGGCTCAACCGTAGAACTGCATCCAAAACTATCAGGCTAGAGTGTGGGAGAGGAAGATGGAATTAGTTGTGTAGGGGTAAAATCCGTAGAGATAACTAGGAATACCAAAAGCGAAGGCAATCTTCTGGAACACTACTGACGCTGAGGCGCGAAAGCGTGGGGAGCAAACAGG
>274
TACGGAGGGTGCGAGCGTTAATCGGAATTACTGGGCGTAAAGCGCGCGTAGGCGGTTGTTTAAGTCGGATGTGAAAGCCCTGGGCTCAACCTGGGAACTGCATTCGATACTGGGCAACTAGAGTATGAAAGAGGGAGGTAGAATTCCATGTGTAGCGGTGAAATGCGTAGATATATGGAGGAATACCAGTGGCGAAGGCGGCCTCCTGGTTCAATACTGACGCTGAGGTGCGAAAGCGTGGGGATCAAACAGG
>275
TACGGAGGGTGCAAGCGTTACTCGGAATCACTGGGCGTAAAGGACGCGTAGGCGGGTTGGTAAGTCAGATGTGAAATCCTACAGCTTAACTGTAGAACTGCATTTGAAACTACTGACCTAGAGTATGGGAGGGGGAGATGGAATTAGTGGTGTAGGGGTAAAATCCGTAGATATCACTAGGAATACCGAAAGCGAAGGCGATCTCCTGGAACATTACTGACGCTAAGGCGTGAAAGCGTGGGGAGCAAACGGG
>276
TACTGAGGGTGCAAGCGTTAATCGGAATTACTGGGCGTAAAGCGAGTGTAGGCGGCTTCGTAAGTCGGATGTGAAAGCCCTGGGCTTAACCTGGGAATGCCATTCGAAACTGCGCGGCTAGAGTTTGGTAGAGGAAAGTGGAATTCCAGGTGTAGCGGTGAAATGCGTAGATATCTGGAGGAACATCAGTGGCGAAGGCGGCTTTCTGGATCAAAACTGACGCTGAGGCTCGAAAGCGTGGGTAGCAAACAGG
>277
TACGAAGGGTGCGAGCGTTGTTCGGATTTATTGGGCGTAAAGCGCGCGCAGGCGGATTAATTAGCCAGATGTGAAATCTCGGGGCTCAACCCCGAAACTGCGTCTGGAACTGTTGATCTAGAATCTCGGAGAGGAAAGGGGAATTTCGCATGTAGGGGTAAAATCCGTAGAGATGCGAAGGAACACCAGAGGCGAAGGCGCCTTTCTGGACGAGTATTGACGCTGAGGCGCGAAAGCGTGGGTAGCAAACAGG
>278
GACGGGGGATGCAAGTGTTATCCGGAATCACTGGGCGTAAAGCGTTTGTAGGTGGTCTAGTAAGTCTATTGTTAAAGCTTGAAGCTTAACTTCAAAAATGTGATAGAAACTATTAGACTTGAGGATAGTAGGGGTAAAGGGAATTTCCAGTGGAGCGGTGAAATGCGTAGAGATTGGAAGGACCACCGATGGCGAAGGCACTTTACTGGGCTATTTCTGACACTAAGAGACGAAAGCTAGGGTAGCGAATGGG
>279
TACGGAGGGTGCAAGCGTTACTCGGAATCACTGGGCGTAAAGAGCGTGTAGGCGGATAGTTAAGTTTGAAGTGAAATCCAATGGCTCAACCATTGAACTGCTTTGAAAACTGATTATCTAGAATATGGGAGAGGTAGATGGAATTTCTGGTGTAGGGGTAAAATCCGTAGAGATCAGAAGGAATACCGATTGCGAAGGCGATCTACTGGAACATTATTGACGCTGAGACGCGAAAGCGTGGGGAGCAAACAGG
>280
TACGGAGGGTGCAAGCGTTATCCGGATTTATTAGGTTTAAAGGGTGCGTAGGTGGATTAATCAGTCAGTGGTGAAATTCTGTAGCTCAACTATAGAACTGCCATTGATACTGTTGATCTTGAGTGCGTTTGAGGTATGCGGAATGTGTAATGTAGCGGTGAAATGCATAGATATTACACAGAACACCGATTGCGAAGGCAGCATACTAAGCCGTAACTGACACTGATGCACGAAAGCGTGGGGAGCGAACAGG
>281
TACGGAGGGTGCGAGCGTTGTTCGGATTTACTGGGCGTAAAGGGTGCGTAGGCGGATATTAAGGTCAGATGTGAAAGCCCGGGGCTCAACCCCGGAACTGCATTTGAAACCGAATGTCTAGAGTATGACAGAGGATGATGGAATTTCTAGTGTAGCAGTGAAATGCGTAGATATTAGAAGGAACACCAGAGGCGAAGGCGATCATCTGGGTCATTACTGACGCTGAGGCACGAAAGTGTGGGTAGCAAACAGG
>282
GACGAACCGTCCAAACGTTATTCGGTATCACTGGGCTTAAAGCGTGCGTAGGCGGCTTGGTAGGTGAGATGTGAAAGCCCACGGCTCAACCGTGGAACAGCGTCTCAAACCCCCAAGCTCGAGGAAGATAGGGGTGATGGGAACTTATGGTGGAGCGGTGAAATGCGTTGATATCATAGGGAACACCGGTGGCGAAAGCGCATCACTGGGTCTTTTCTGACGCTGAGGCACGAAAGCTAGGGTAGCGAACGGG
>283
TACGGAGGGTGCAAGCGTTATCCGGAATCATTGGGTTTAAAGGGTCCGTAGGCGGGCGATTAAGTCAGAGGTGAAATCCCACAGCTTAACTGTGGAACTGCCTTTGATACTGGTCGTCTTGAGTTATAGTGAAGTAGATAGAATATGTAGTGTAGCGGTGAAATGCTTAGATATTACATAGAATACCGATTGCGAAGGCAGTCTACTAACTATATACTGACGCTAATGGACGAAAGCGTGGGGAGCGAACAGG
>284
AAAGAAAAGGGCTAGCGTTATTCAGATTAACTGGGTGTAAAGGATATGTAGGTTGAAAATCAACTATTAGTTTAAAATTAAAGTTTTATGCTTTAAATAACTATTAAAGTAGTTTTCTTGAGTTCAGTGAGAAGACTATGGAACTTTGTGTGTAGCGGTAAAATGTGTTGATATTCAAAGGAACCTCTAAAGCGAAGGCAATAGTCTAGACTGAAACTGACACTGAGATATGAAAGCTTGGGTAGAAAAAGGG
>285
GACGTAGGGGGCGAGCGTTGTCCGGATTTATTGGGCGTAAAGGGCTCGTAGGTGGTTGCGTAAGTCGGATGTGAAAACTCAGGGCTCAACTCTGAGACGCCATCCGATACTGCGCTGACTTGAGTCCGGTAGAGGAGTGTGGAATTCCTAGTGTAGCGGTGAAATGCGCAGATATTAGGAGGAACACCTATTGCGAAGGCAGCACTCTGGGCCGGTACTGACACTGAGGAGCGAAAGCGTGGGTAGCAAACAGG
>286
CACGTAGGGGGCGAGCGTTGTCCGGATTTATTGGGCGTAAAGAGCTCGTAGGCGGCTCAGTAAGTCAGGTGTGAAACCTCCAGGCTCAACCTGGAGACGCCACCTGATACTGCTGTGGCTGGAGTCCGGTAGGGGAGCGTGGAATTCCTGGTGTAGCGGTGAAATGCGCAGATATCAGGAGGAACACCAGCGGCGAAGGCGGCGCTCTGGGCCGGTACTGACGCTGAGGAGCGAAAGCGTGGGTAGCAAACAGG
>287
TACGGAGGGTGCGAGCGTTGTCCGGAATCACTGGGCGTAAAGGGCGCGTAGGTGGCGCGGGCAGTCAACGGTGAAAGTTCGGGGCTCAACCCTGAATCGGCCGTCGATACTCCCGTGCTTGAGCACTGTAGAGGCAGATGGAATTCCGGGTGTAGCGGTGGAATGCGTAGAGATCCGGAAGAACACCGGTGGCGAAGACGATCTGCTGGGCAATAGCTGACACTAAGACGCAACAGCGTGGGGAGCAAACAGG
>288
TACGTAGGGGGCAAGCGTTATCCGAATTTATTGGGCGTAAAGAGTTCGTAGGCGGTTTATTAAGTCTGTGGTTAAAGACCGAAGCTCAACTTCGGTACGCCATGGAAACTGATAGACTTGAATACTGTAGAGGCAAGTGGAATTCCTAGTGTAGCGGTGGAATGCGTAGATATTAGGAGGAACACCAGTGGCGAAGGCGGCTTGCTGGGCAGTTATTGACGCTGAGGAACGAAAGCGTGGGGAGCAAATAGG
>289
GACGGAGGATGCAAGTGTTATCCGGAATCACTGGGCGTAAAGCGTCTGTAGGTGGTTTAATAAGTCAACTGTTAAATCTTGAGGCTTAACTTCAATATCGCAGTCGAAACTATTAGACTAGAGTATAGTAGAGGTAAAGGGAATTTCCAGTGGAGCGGTGAAATGCGTAGATATTGGAAAGAACACCGATGGCGAAAGCACTTTACTGGGCTATTACTAACACTCAGAGACGAAAGCTAGGGTAGCAAATGGG
>290
TACGAACGGAGCGAGCGTTATTCGGAATCACTGGGCTTAAAGAGCATGTAGGCGGAATGCCAAGCGTTGTGTGAAATCCCTCGGCTCAACCGAGGAACTGCACAGCGAACTGGTATTCTTGAGGCAAGTAGGGGCAGATGGAACTCATAGTGGAGCGGTGGAATGCGTAGATATTATGAGGAACGCCAGAGGCGAAGGCGATCTGCTGGGCTTGTACTGACGCTGAGATGCGAAAGCGTGGGTAGCGAACGGG
>291
TACGGAGGGTCCGAGCGTTATCCGGATTCATTGGGTTTAAAGGGTGCGTAGGCGGCCTTGTAAGTCAGTAGTGAAAGCCATAGGCTCAACCTATGAAGTGCTATTGAAACTGCAAAGCTAGAATTCTGATGGAGTGGGCGGAATGTATTGTGTAGCGGTGAAATGCTTAGATATAATACAGAACTCCGATCGCGAAGGCAGCTCACTAAACAGATATTGACGCTGATGCACGAAAGCGTGGGGAGCGAACAGG
>292
TACAGAGGTGGCGAACGTTGTTCGGATTTACTGGGCGTAAAGGGTCCGCAGGCGGATCGGTGTGTCAGATGTGAAAGCCCACGGCTTAACCGTGGAATTGCATTTGAAACTGCCGGTCTAGAGTACTGGAGGGGAGAAGGGAACACTTGGTGTAGCGGTGAAATGCGTAGATATCAAGTGGAACACCGGTGGCGAAGGCGCTTCTCTGGACAGATACTGACGCTCATGGACGAAAGTTAGGGTAGCGAAAGGG
>293
TACGAACTGTGCGAACGTTATTCGGAATCACTGGGCTTAAAGGGTACGTAGGCGGGTTTGTAGGTCAGATGTGAAAGCCCACGGCTCAACCGTGGAATTGCGTTTGAAACCCCAAGCCTTGAGGAAGACAGAGGTGAGCGGAACTGATGGTGGAGCGGTGAAATGCGTTGATATTATCAGGAACACCGGTGGCGAAAGCGGCTCACTGGGTCTTTTCTGACGCTGAGGTACGAAAGCTAGGGGAGCGAACGGG
>294
TACGGAGGGTGCGAGCGTTGTTCGGATTTACTGGGCGTAAAGGGTGCGTAGGCGGATATTAAGGTCAGATGTGAAATCCCGGGGCTCAACCCCGGAACTGCATTTGAAACCGAATGTCTAGAGAATGGTAGAGGATGATGGAATTTCTAGTGTAGCAGTGGAATGCGTAGATATTAGAAGGAACACCAGAGGCGAAGGCGATCATCTGGGCCATTACTGACGCTGAGGCACGAAAGTGTGGGTAGCAAACAGG
>295
TACGTAGGGGGCAAGCGTTATCCGGAATAATTGGGCGTAAAGGGTGAGTAGGCGGACTCATAAGCTAGAAGTAAAAGGCGGGGGCTCAACCCCCGTATGCTTTTAGAACTGTGAGTCTTGAGAGCAGGAGAGGTAAGTGGAATTCCTAGTGTAGCGGTGAAATGCGTAGATATTAGGAGGAACACCAGTGGCGAAGGCGACTTACTGGACTGCAACTGACGCTGAGTCACGAAAGCATGGGGAGCGAACAGG
>296
TACGGGGGGTGCGAGCGTTAATCGGAATTACTGGGCGTAAAGGGTTCGTAGGTGGATATTTAAGTCAGATGTGAAAGCCCTGGGCTCAACCTAGGAATTGCGTTTGATACTGGATGTCTAGAGTATAGAAGAGGAGTGGGGAATTTCTGGTGTAGCGGTGAAATGCATAGATATCAGAAGGAACACCAATGGCGAAGGCAACACTCTGGGCTAATACTGACACTGAGGGACGAAAGCGTGGGTAGCGAACAGG
>297
TACGTAGGGTGCGAGCGTTAATCGGAATTACTGGGCGTAAAGGGTGCGCAGGCGGCCCCGCAAGTCAGACGTGAAATCCCCGAGCTCAACTTGGGAATGGCGTTTGAAACTACGGGGCTGGAGTGTGGCAGAGGGAGGTGGAATTCCACGTGTAGCGGTGAAATGCGTAGAGATGTGGAGGAACACCAATGGCGAAGGCAGCCTCCTGGGCCAACACTGACGCTCATGCACGAAAGCGTGGGGAGCAAACAGG
>298
TACGTATGTCTCGAGCGTTACCCGGAATCACTGGGTGTAAAGGGTTCGTAGGCGGTTTGATAAGTTGGACATGAAAGACCGGAGCTCAACTCCGCGTTTGTATTCAAAACTGTTAAACTAGAATTAGGGAGAGGTAAGCGGAATTCTAAGTGTAGGGGTGCAATCCGTAGATACTTAGAGGAACACCAAAAGCGAAGGCAGCTTACTGGAACTATATTGACGCTGAGGAACGAAAGCGTGGGTAGCGAAAAGG
>299
TACGGAGGGGGTTAGCGTTGTTCGGAATTACTGGGCGTAAAGCGCACGTAGGCGGATCAGAAAGTTGGGGGTGAAATCCCAGGGCTCAACCCTGGAACTGCCCTCAAAACTCCTGGTCTTGAGTTCGAGAGAGGTGAGTGGAATTCCAAGTGTAGAGGTGAAATTCGTAGATATTTGGAGGAACACCAGTGGCGAAGGCGGCTCACTGGCTCGATACTGACGCTGAGGTGCGAAAGTGTGGGGAGCAAACAGG
>300
TACGGGGGGAGCGAGCGTTATCCGGAATCATTGGGCGTAAAGGGCATGTAGGCGGACCACCCAGTCAGATTTTAAATACAACAGCTTAACTGTTGAACTGGATCTGAAACTAGTGGTCTTGAATCCGAGAGAGGAAAGTGGAATTCCTGGTGTAGCGGTGAAATGCGTAGATATCAGGAGGAACACCAAAGGCGAAGGCAGCTTTCTAGCTCGGTATTGACGCTGATGTGCGAAAGCGTGGGTAGCAAACAGG
>301
CACGTAAGGAGCGAGCGTTGTTCGGAATTATTGGGCGTAAAGGGCGTGTAGGCGGTTAATTAAGTCTTGTTTGAAAGACCGATGCTCAACATCGGAAACGGACAGGAAACTGATTAACTAGAATCCGGTAGGGAAATGTGGAATTTCTAGTGTAGGGGTGAAATCTGTTGATATTAGAAAGAACACCAATGGCGAAGGCAACATTTTGGGCCTGGATTGACGCTGAGGCGCGAAAGCATAGGGAGCAAACAGG
>302
TACGAAGGGGGCTAGCGTTGTTCGGAATTACTGGGCGTAAAGCGCGTGTAGGCGGGTCCTTAAGTCAGGGGTGAAATGCCGAGGCTCAACCTCGGAACTGCCTTTGATACTGGGGATCTTGAGTCCGGGAGAGGTGAGTGGAACTGCGAGTGTAGAGGTGAAATTCGTAGATATTCGCAAGAACACCAGTGGCGAAGGCGGCTCACTGGCCCGGAACTGACGCTGAGACGCGAAAGCGTGGGGAGCAAACAGG
>303
TACGTAGGGTGCAAGCGTTGTCCGGAATTACTGGGCGTAAAGAGTTCGTAGGCGGAAATTTAAGTCAGATGTGAAAGTTTGGGGCTCAACCCCGAAAGTGCATTTGAAACTGAATTTCTTGAATATCGGAGAGGTAAGGGGAATTCCTGGTGTAGCGGTGAAATGCGTAGATATCAGGAGGAACACCGGTGGCGAAGGCGCCTTACTGGACGAATATTGACGCTGAGGAACGAAAGCGTGGGGAGCAAACAGG
>304
TACGTAGGGTCCGAGCGTTGTCCGGAATTACTGGGCGTAAAGAGCTCGTAGGTGGTTTGTCGCGTTGTTCGTGAAATCTCACAACTCAATTGTGAGCGTGCGGGCGATACGGGCAGACTGGAGTACTGCAGGGGAGACTGGAATTCCTGGTGTAGCGGTGGAATGCGCAGATATCAGGAGGAACACCGGTGGCGAAGGCGGGTCTCTGGGCAGTAACTGACGCTGAGGAGCGAAAGCGTGGGGAGCGAACAGG
>305
GACGGAGGATGCAAGTGTTATCCGGAATCACTGGGCGTAAAGCGTCTGTAGGTGGTTTAATAAGTCAACTGTTAAATCTTGAGGCTCAACTTCAAAATCGCAGTCGAAACTATTAGACTAGAGTATAGTAGAGGTAAAGGGAATTTCCAGTGGAGCGGTGAAATGCGTAGATATTGGAAAGAACACCGATGGCGAAAGCACTTTACTGGGCTATTACTAACACTCAGAGACGAAAGCTAGGGTAGCAAATGGG
>306
GACGAACCGTCCAAACGTTATTCGGAATCACTGGGCTTAAAGGGTGCGTAGGCGGCGCGGAAAGTTGGGTGTGAAATCCCTCGGCTCAACCGAGGAACTGCGCCCAAAACTACCGTGCTTGAGGAAGATAGAGGTGAGCGGAACTTAGGGTGGAGCGGTGAAATGCGTTGATATCCTAAGGAACACCGGTGGCGAAAGCGGCTCACTGGATCTTTTCTGACGCTGAGGCACGAAAGCTAGGGTAGCGAACGGG
>307
TACGGAGGGTGCGAGCGTTAATCGGAATTACTGGGCGTAAAGCGCGCGTAGGCGGTTTGTTAAGTCAGCTGTGAAAGCCCCGGGCTCAACCTGGGAACTGCAGTTGATACTGGCCGACTAGAGTACGAGAGAGGGAGGTAGAATTCCATGTGTAGCGGTGAAATGCGTAGATATATGGAGGAATACCAGTGGCGAAGGCGGCCTCCTGGCTCGATACTGACGCTGAGGTGCGAAAGCGTGGGTAGCAAACAGG
>308
GACGGGGGATGCAAGTGTTATCCGGAATCACTGGGCGTAAAGCGTTTGTAGGTGGTTTAGTAAGTCTATTGTTAAAGCTTGAAGCTTAACTTCAAAAGTGTAATAGAAACTACTAGACTTGAGGATAGTAGGGGTAAAGGGAATTTCCAGTGGAGCGGTGAAATGCGTAGAGATTGGAAGGACCACCGATGGCGAAGGCACTTTACTGGGCTATTTCTGACACTAAGAGACGAAAGCTAGGGTAGCAAATGGG
>309
TACGGAGGGGGCGAACGTTATTCGGATTTACTGGGTGTAAAGGGATCGTAGGCGGATTGTTAAGTTAGATGTGAAAGCCCTGGGCTCAACCCAGGAACTGCATTTAAAACTGGCAATCTAGAGTGTTGGAGAGGATGACGGAATTACAAGTGTAGAGGTGAAATTCGTAGATATTTGTAGGAACATCAGTGGCGAAGGCGGTTGTCTGGCCAAACACTGACGCTGAGGGTCGAAAGCGTGGGGAGCGAACAGG
>310
TACAGAGGGTGCGAGCGTTGTTCGGAATTATTGGGCGTAAAGGGCGCGTAGGCGGTGCGGTAAGTCACCTGTGAAACCTCTGGGCTTAACTCAGAGCCTGCAGGCGAAACTACCGTGCTGGAGGGTGGGAGAGGTGCGTGGAATTCCCGGTGTAGCGGTGAAATGCGTAGATATCGGGAGGAACACCTGTGGCGAAAGCGGCGCACTGGACCACTACTGACGCTGAGGCGCGAAAGCTAGGGGAGCAAACAGG
>311
TACGAAGGGGGCAAGCGTTGTTCGGAATTACTGGGCGTAAAGGGCGCGTAGGCGGCCTTGTCAGTCAGGTGTGAAATCCCAGGGCTCAACCCTGGAACTGCACTTGATACTGCAAGGCTAGAGTATATGAGAGGTAAGCGGAATACCCAGTGTAGAGGTGAAATTCGTAGATATTGGGTAGAACACCAGTGGCGAAGGCGGCTTACTGGCATATTACTGACGCTGAGGCGCGAAAGCGTGGGGAGCAAACAGG
>312
TACGTAGGGGGCAAGCGTTATCCGGATTTACTGGGTGTAAAGGGTACGTAGGCGGCTAACTAAGTCAGATGTGAAAGCCCGGAGCTCAACTCCGGGATTGCATTTGAAACTGGTTAGCTAGAGTACAGGAGAGGTAAGTGGAATTCCTAGTGTAGCGGTGAAATGCGTAGATATTAGGAAGAACACCAGTGGCGAAGGCGACTTACTGGACTGTTACTGACGCTGAGGTACGAAAGCGTGGGGAGCGAACAGG
>313
TACAGAGGGTGCAAACGTTGCTCGGATTTACTGGGCGTAAAGCGCGTGTAGGCGGACTCGCAAGTCGGTTGTGAAATCCCTGGGCTCAACCTAGGAACTGCATCCGAAACTGCTTGTCTTGAGTAATGGAGAGGGTGGCGGAATTCCCGGTGTAGAGGTGAAATTCGTAGATATCGGGAGGAACATCAGTGGCGAAGGCGGCCACCTGGACATTTACTGACGCTGAGACGCGAAAGCGTGGGGAGCAAACAGG
>314
GACGTAGGGACCGAGCGTTATCCGGATTTATTGGGCGTAAAGGGCTCGTAGGTGGTTGCGTAAGTCGGATGTGAAAGCTCGGGGCTCAACCCCGAGATGCCATCCGATACTGCGCTGACTTGAGTACGGTAGAGGAGTGTGGAATTCCTAGTGTAGCGGTGAAATGCGCAGATATTAGGAGGAACACCTATTGCGAAGGCAGCACTCTGGGCCGTTACTGACACTGAGGAGCGAAAGCGTGGGTAGCAAACAGG
>315
TACGGAGGGTGCAAGCGTTATCCGGAATCATTGGGTTTAAAGGGTCCGTAGGCGGGCAATTAAGTCAGAGGTGAAATCCCACAGCTCAACTGTGGAACTGCCTTTGATACTGGTTGTCTTGAGTTATAGTGAAGTAGATAGAATATGTAGTGTAGCGGTGAAATGCTTAGATATTACATAGAATACCGATTGCGAAGGCAGTCTACTAACTATACACTGACGCTAATGGACGAAAGCGTGGGGAGCGAACAGG
>316
TACGGAGGGTCCGAGCGTTAATCGGAATTACTGGGCGTAAAGCGTACGCAGGCGGCTATTTAAGCCAGATGTGAAAGCCCCGGGCTCAACCTGGGAACTGCATTTGGAACTGGATAGCTAGAGTGTGTGAGAGGGTGGTAGAATTTCCAGTGTAGCGGTGAAATGCGTAGAGATTGGAAGGAATATCAGTGGCGAAGGCGGCCACCTGGCACAACACTGACGCTCATGTACGAAAGCGTGGGTAGCAAACAGG
>317
CACGTGCCGGACAAACGTTATTCGGAATCACTGGGCTTAAAGAGTACGTAGGCGGCCTTGTAGGTTGGGTGTGAAATCCCACAGCTCAACTGTGGAACTGCGCTCAAAACCACAAGGCTTGAGGGAAGCAGGGGTATGCGGAACTGATGGTGGAGCGGTGAAATGCGTTGATATCATCAGGAACACCAGTGGCGTAGGCGGCATACTGGGCTTCTTCTGACGCTGAGGTACGAAAGCTAGGGTAGCGAACGGG
>318
AACGAAAAAGGCTAGCGTTATTCAGATTAACTGGGTGTAAAGGATATGTAGGTTGAAAATCAACTATTAGTTTAAAATTAAAGTTTTATGCTTTAAATAACTATTAAAGTAATTTTCTTGAGTTCGGTGAGAAGACTATGGAATTTTGCGTGTAGCGGTAAAATGTGTTGATACTCAAAGGAACCTCTAAAGCGAAAGCAATAGTCTAGACTGAAACTGACGCTAAGGTATGAAAGCGTGGGTAGCAAAAGGG
>319
TACGGAGGGTGCAAGCGTTATCCGGAATCATTGGGTTTAAAGGGTCCGCAGGCGGTCAATTAAGTCAGAGGTGAAATCCCATAGCTTAACTATGGAACTGCCTTTGATACTGGTTGACTTGAGTTATACGGAAGTAGATAGAATGTGTAGTGTAGCGGTGAAATGCATAGATATTACACAGAATACCGATTGCGAAGGCAGTCTACTACGTATATACTGACGCTCATGGACGAAAGCGTGGGGAGCGAACAGG
>320
TACGGAGGGGGTTAGCGTTGTTCGGAATTACTGGGCGTAAAGCGCACGTAGGCGGACTATTAAGTAGAGGGTGAAATCCCAGGGCTCAACCCTGGAACTGCCTTCTATACTGGTAGTCTTGAGTTCGAGAGAGGTGAGTGGAATTCCGAGTGTAGAGGTGAAATTCGTAGATATTCGGAGGAACACCAGTGGCGAAGGCGGCTCACTGGCTCGATACTGACGCTGAGGTGCGAAAGCGTGGGGAGCAAACAGG
>321
TACTAAAGGTGCAAGCGTTAATCGGAATTACTGGGCGTAAAGCGCGCGTAGGTGGTTTGTTAAGTTGGATGTGAAAGCCCAGGGCTCAACCTTGGAACTGCATTCAAAACTGACTCGCTAGAGTACGAGAGAGGTTAGTGGAATTTCCTGTGTAGCGGTGAAATGCGTAGAGATGGGAAGGAACACCAGTGGCGAAGGCGACTGACTGGCTCGATACTGACACTGAGGTGCGAAAGCGTGGGGAGCAAACGGG
>322
TACGGAGGGTCCGAGCGTTATCCGGAATCATTGGGTTTAAAGGGTCCGTAGGCGGACTAATAAGTCAGAGGTGAAATCCCATAGCTCAACTATGGAACTGCCTTTGATACTGTTAGTCTTGAGTTATTTGGAAGTAGATAGAATGTGTAGTGTAGCGGTGAAATGCATAGATATTACACAGAATACCGATTGCGAAGGCAGTCTACTACGAATATACTGACGCTGATGGACGAAAGCGTGGGGAGCGAACAGG
>323
CACGGGGGGTGCAAGCGTTATTCGGATTTATTGGGCGTAAAGGGCGCGTAGGCGGCCATTTAAGTCGGGTGTGAAATCCCGGGGCTTAACCCCGGAACTGCATCCGATACTGGATGGCTTGAGTATGGGAGAGGGAAGTGGAATTCCAGGTGTAGAGGTGAAATTCGTAGATATCTGGAGGAACACCAGTGGCGAAGGCGACTTCCTGGACCAATACTGACGCTGATGCGCGAAGGCGTGGGGAGCAAACAGG
>324
TACGGAGGGAGCGAGCGTTAATCGGAATTACTGGGCGTAAAGCGCGCGTAGGCGGCTTTGTAAGTCGGATGTGAAAGCCCTGGGCTCAACCTGGGAATTGCATTCGATACTGCATGGCTAGAGTATGGTAGAGGGAAGTGGAATTTCCGGTGTAGCGGTGAAATGCGTAGATATCGGAAGGAACACCGGTGGCGAAGGCGACTTCCTGGGCCAATACTGACGCTGAGGCGCGAAAGCGTGGGTAGCAAACAGG
>325
TACGTAGGGTCCAAGCGTTAATCGGAATTACTGGGCGTAAAGCGTGCGTAGGCGGCTTCGCAAGTTCGATGTGAAATCCCCGGGCTTAACCTGGGAACTGCGTTGGAAACTATGAAGCTAGAGTGCGGTAGAGGGGGGTGGAATTCTAGGTGTAGTAGTGAAATGCGTAGATATCTGGAGGAACACCGATGGTGAAGGCAGTCCCCTGGGCTAGCACTGACGCTCATACATGAAAGTGTGGGGAGTAAATAGG
>326
TACAGAGGTGGCAAGTGTTGTTCGGATTTACTGGGCGTAAAGGGTCCGCAGGCGGTCCTGTGTGTCGGATGTGAAAGCTCACGGCTCAACCGTGGAATTGCATTCGAAACTACAGGACTAGAGTACAGGAGGGGAGAGGGGAATTCAGGGTGTAGCGGTGAAATGCGTAGATATCCTGAAGAACACCGGTGGCGAAGGCGCCTCTCTGGACTGATACTGACGCTCATGGACGAAAGCTAGGGGAGCGAAGAGG
>327
TACGGAGGGGGTTAGCGTTGTTCGGAATTACTGGGCGTAAAGCGCACGTAGGCGGACTATTAAGTGAGGGGTGAAATCCCAGGGCTCAACCCTGGAACTGCCTCTCATACTGGTAGTCTTGAGTTCGAGAGAGGTGAGTGGAATTCCGAGTGTAGAGGTGAAATTCGTAGATATTCGGAGGAACACCAGTGGCGAAGGCGGCTCACTGGCTCGATACTGACGCTGAGGTGCGAAAGTGTGGGGAGCAAACAGG
>328
TACGGAGGGTGCAAGCGTTAATCGGAATTACTGGGCGTAAAGCGCGCGTAGGCGGTTATTTAAGTCGGATGTGAAAGCCCTGGGCTCAACCTGGGAACTGCACTCGATACTGGGTAACTAGAGTACGAGAGAGGGAGGTAGAATTCCACGTGTAGCGGTGAAATGCGTAGATATGTGGAGGAATACCGGTGGCGAAGGCGGCCTCCTGGCTCGATACTGACGCTGAGGTGCGAAAGCGTGGGGAGCAAACAGG
>329
TACGGAGGGTGCAAGCGTTACTCGGAATCACTGGGCGTAAAGAGAATGTAGGCGGATAATTAAGTTTGAAGTGAAATCCAATGGCTCAACCATTGAACTGCTTTGAAAACTGATAATCTAGAATATGGGAGAGGTAGATGGAATTTCTGGTGTAGGGGTAAAATCCGTAGAGATCAGAAGGAATACCGATTGCGAAGGCGATCTACTGGAACATTATTGACGCTGAGATTCGAAAGCGTGGGGAGCAAACAGG
>330
TACGTATGTCTCGAGCGTTACCCGGAATCACTGGGTGTAAAGGGTTCGTAGGCGGTTTGATAAGTTGGATATGAAAGACCGGAGCTCAACTCCGTGTTTGTGTTCAAAACTGTTAAACTAGAATTAGGGAGAGGTAAGCGGAATTCTAAGTGTAGGGGTGCAATCCGTAGATACTTAGAGGAACACCAAAAGCGAAGGCAGCTTACTGGAACTATATTGACGCTGAGGAACGAAAGCGTGGGTAGCGAAAAGG
>331
TACGGGGGGGGCAAGCGTTGTTCGGAATTACTGGGCGTAAAGGGCTCGTAGGCGGCCAACTAAGTCAGACGTGAAATCCCTCGGCTTAACCGGGGAACTGCGTCTGATACTGGATGGCTTGAGGTTGGGAGAGGGATGCGGAATTCCAGGTGTAGCGGTGAAATGCGTAGATATCTGGAGGAACACCGGTGGCGAAGGCGGCATCCTGGACCAATTCTGACGCTGAGGAGCGAAAGCCAGGGGAGCAAACGGG
>332
TACGGGGGGGGCAAGCGTTGTTCGGAATTACTGGGCGTAAAGGGCTCGTAGGCTGCCAACTAAGTCAGACGTGAAATCCCTCGGCTTAACCGGGGAACTGCGTCTGATACTGGATGGCTTGAGATTGGGAGAGGGATGCGGAATTCCAGGTGTAGCGGTGAAATGCGTAGATATCTGGAGGAACACCGGTGGCGAAGGCGGCATCCTGGACCAACACTGACGCTGAGGAGCGAAAGCCAGGGGAGCAAACGGG
>333
CACGTAGGGACCAAGCGTTGTCCGGATTTATTGGGCGTAAAGAGCTCGTAGGCGGTTCGGTAAGTCGGGTGTGAAAACTCAGGGCTCAACCCTGAGACGCCATCCGATACTGCTGTGACTAGAATCCGGTAGAGGAGTGTGGAATTCCTGGTGTAGCGGTGAAATGCGCAGATATCAGGAGGAACACCAACGGCGAAGGCAGCACTCTGGGCCGGTATTGACGCTGAGGAGCGAAAGCATGGGGATCAAACAGG
>334
GACGAACCGGACAAACGTTATTCGGAATCACTGGGCTTAAAGAGTACGTAGGCGGTCTTGTAGGTTGGGTGTGAAATCCCACGGCTCAACCGTGGAACTGCGCTCAAAACCACAAGACTTGAGGGAGACAGAGGTAAGCGGAACTGATGGTGGAGCGGTGAAATGCGTTGATATCATCAGGAACACCAGTGGCGAAGGCGGCTTACTGGGTCTCTTCTGACGCTGAGGTACGAAAGCTAGGGTAGCGAACGGG
>335
TACGTACCGGACAAACGTTATTCGGAATCACTGGGCTTAAAGAGTACGTAGGCTGCCTTGAAGGTGAGATGTGAAATCCCATGGCTCAACCATGGAACTGCATTTCAAACCACAAGGCTTGAGGGAGACAGGGGTAAGCGGAACTGATGGTGGAGCGGTGAAATGCGTTGATATCATCAGGAACACCGGTGGCGAAGGCGGCTTACTGGGTCTTTTCTGACGCTGAGGTACGAAAGCTAGGGTAGCGAACGGG
>336
TACGGAGGGTGCGAGCGTTAATCGGAATTACTGGGCGTAAAGCGTACGTAGGCGGATTATTAAGCGAGATGTGAAATCCCGGGGCTCAACCTCGGAACTGCATTTCGAACTGGTAGTCTAGAGTATTGTAGAGGGTGGTGGAATTTCCAGTGTAGCGGTGAAATGCGTAGAGATTGGAAGGAACATCAGTGGCGAAGGCGGCCACCTGGACAAATACTGACGCTGAGGTACGAAAGCGTGGGGAGCGAACAGG
>337
TACGGAGGGTCCGAGCGTTAATCGGAATTACTGGGCGTAAAGCGCACGCAGGCGGTTTGTTAAGCTAGATGTGAAAGCCCCGGGCTCAACCTGGGAATAGCATTTAGAACTGGCAGACTAGAGTCTTGGAGAGGGGAGTGGAATTTCTGGTGTAGCGGTGAAATGCGTAGATATCAGAAGGAACATCAGTGGCGAAGGCGACTCCCTGGCCAAAGACTGACGCTCATGTGCGAAAGTGTGGGTAGCGAACAGG
>338
TACGGAGGGTGCGAGCGTTGTTCGGATTTACTGGGCGTAAAGGGTGCGTAGGCGGATACTAAGGTCAGATGTGAAATCCCAGGGCTCAACCCTGGAACTGCATTTGAAACCGAGTGTCTAGAGTATGACAGAGGATAATGGAATTTCTAGTGTAGCAGTGAAATGCGTAGATATTAGAAGGAACACCAGAGGCGAAGGCGATTATCTGGGTCATTACTGACGCTGAGGCACGAAAGTGTGGGTAGCAAACGGG
>339
TACGAAGGTCCCGAGCGTTATTCGGAATCACTGGGCGTAAAGGGAGCGTAGGCGGCGCGGTAAGTCAGATGTGAAATCTCAGAGCTCAACTCTGAAACTGCATCCGATACTGCCGTGCTAGAGTAATGGAGGGGTAAGTGGAATTCTCGGTGTAGCAGTGAAATGCGTAGATATCGAGAGGAAGACCAACGGCGAAGGCAGCTTACTGGACATTTACTGACGCTGAGGCTCGAAGGCTAGGGTAGCGAAAGGG
>340
TACGGAGGGTGCAAGCGTTAATCGGAATTACTGGGCGTAAAGCGCGCGTAGGCGGTTGTTTAAGTCGGATGTGAAAGCCCTGGGCTCAACCTGGGAACTGCATTCGATACTGGGCAACTAGAGTATGAGAGAGGGAGGTAGAATTCCATGTGTAGCGGTGAAATGCGTAGATATGTGGAGGAATACCAGTGGCGAAGGCGGCCTCCTGGCTCAATACTGACGCTGAGGTGCGAAAGCGTGGGGAGCAAACAGG
>341
TACGGAGGGTGCAAGCGTTACTCGGAATCACTGGGCGTAAAGCGCGCGCAGGCGGCCATTTAAGTTGGATGTGAAAGCCTACGGCTCAACCGTAGAACTGCATCCAAAACTATTTGGCTAGAGTGTGGGAGAGGAAGATGGAATTAGTTGTGTAGGGGTAAAATCCGTAGAGATAACTAGGAATACCAAAAGCGAAGGCAATCTTCTGGAACACTACTGACGCTGAGGCGCGAAAGCGTGGGGAGCAAACAGG
>342
TACGGAGGGTGCAAGCGTTGTTCGGAATTACTGGGCGTAAAGCGCGCGTAGGCGGCTATTTAAGTCAGATGTGAAAGCCCATGGCTCAACCATGGACGTGCATTTGATACTGGATAGCTTGAGTACTGGAGGGGATGGTGGAATTCCCGGTGTAGAGGTGAAATTCGTAGATATCGGGAGGAATACCGGTGGCGAAGGCGACCATCTGGCCAGATACTGACGCTGAGGTGCGAAAGCGTGGGGAGCAAACAGG
>343
TACGAACCGTCCAAACGTTATTCGGTATCACTGGGCTTAAAGCGTGCGTAGGCGGCCTGGAAGGTGAGATGTGAAAGCCCACGGCTCAACCGTGGAACTGCGTTTCAAACCACCAGGCTTGAGGAAGATAGGGGTGATGGGAACTTATGGTGGAGCGGTGAAATGCGTTGATATCATAGGGAACACCGGTGGCGAAAGCGCATCACTGGATCTTTTCTGACGCTGAGGCACGAAAGCTAGGGTAGCGAACGGG
>344
TACGTAGGGGGCAAGCGTTGTCCGGAATCACTGGGCGTAAAGAGTCCGTAGGCGGCTGGTTAAGTCGCTCGTGAAAGCCCCAGGCTCAACTTGGGGACTGCGGGCGAAACTGGCCGGCTTGAGGGCGGGAGGGGCAGGCGGAACGTTGCAAGTAGCGGTGAAATGCATTGATATGCAACGGAACACCGATGGCGAAGGCAGCTTGCTGGACCGCCCCTGACGCTGAGGGACGAAAGCCAGGGGAGCGAACGGG
>345
TACGGAGGGTGCAAGCGTTGTTCGGAATTACTGGGCGTAAAGCGCGCGTAGGCGGTCTGTTATGTCAGGTGTGAAAGTCCATGGCTCAACCATGGAAGTGCATTTGAAACTGACAGACTTGAGTACTGGAGGGGGTGGTGGAATTCCCGGTGTAGAGGTGAAATTCGTAGATATCGGGAGGAATACCGGTGGCGAAGGCGACCACCTGGCCAGATACTGACGCTGAGGTGCGAAAGCGTGGGGAGCAAACAGG
>346
TACGGAGGGTGCAAGCGTTAATCGGAATTACTGGGCGTAAAGCGCGCGTAGGCGGTTATATAAGTCGGATGTGAAAGCCCTGGGCTCAACCTGGGAACTGCATTCGATACTGTATAACTAGAGTTTGGTAGAGGGAAGTGGAATTCCACATGTAGCGGTGAAATGCGTAGATATGTGGAGGAACACCAGTGGCGAAGGCGACTTCCTGGACCAAAACTGACGCTGAGGTGCGAAAGCGTGGGTAGCAAACAGG
>347
TACGAGGGGTGCAAGCGTTAATCGGAATTACTGGGCGTAAAGCGTACGCAGGCGGTTTTTTAAGCCAGATGTGAAAGCCCCGGGCTCAACCTGGGAATTGCATTTGGAACTGGGGAACTAGAGTCTTGTAGAGGGGGGTAGAATTTCAGGTGTAGCGGTGAAATGCGTAGAGATCTGAAGGAATACCGGTGGCGAAGGCGGCCCCCTGGACAAAGACTGACGCTCATGTACGAAAGCGTGGGGAGCAAACAGG
>348
TACGGAGGGTCCAGGCGTTATCCGGATTTATTAGGTTTAAAGGGTGCGCAGGCGGTCTTTTAAGTCAGTGGTGAAAGTTTGCAGCTTAACTGTAAAATTGCCATTGAAACTGAAAGACTTGAATTAGGTAGAGGTAGGCGGAATGTGTAGTGTAGCGGTGAAATGCTTAGATATTACACAGAACACCGATTGCGAAGGCAGCTTACTATTCCTATATTGACGCTGAGGCACGAAAGCGTGGGGAGCGAACAGG
>349
TACAGAGGGTGCAAGCGTTAATCGGAATTACTGGGCGTAAAGCGCGCGTAGGCGGCTTGGTCAGTCGGATGTGAAAGCCCCGGGCTTAACCTGGGAATTGCATTCGATACTGCCAGGCTAGAATGTAGTAGAGGGAAGTGGAATTCCAGGTGTAGCGGTGAAATGCGTAGATATCTGGAGGAACATCAGTGGCGAAGGCGACTTCCTGGACTAACATTGACGCTGAGGTGCGAAAGCGTGGGGAGCAAACAGG
>350
CACGGGGGGAGCAAGCGTTGTTCGGATTCATTGGGCGTAAAGGGCTCGTAGGTGGCTTTGTAAGTCGGAGGTGAAATCCCACGGCTCAACCGTGGACACGCCTTCGAAACTGTGAAGCTTGAGGCTGGGAGAGGAAATCGGAATTCCTGGTGTAGCGGTGAAATGCGTAGATATCAGGAGGAACACCGGTGGCGAAGGCGGATTTCTGGACCAGTTCTGACACTGATGAGCGAAAGCCAGGGGAGCAAACAGG
>351
TACGTAGGGGGCAAGCGTTGTCCGGATTTATTGGGCGTAAAGCGCGTGTAGGCGGCCAGGCAGGTCCGTTGTGAAAACTGGAGGCTCAACTTCCAGACGTCGATGGAAACCGCCCGGCTAGAGTCCGGAAGAGGAGAGTGGAATTCCTGGTGTAGCGGTGAAATGCGCAGATATCAGGAAGAACACCAATGGCGAAGGCAGCTCTCTGGGACGGTACTGACGCTGAGACGCGAAAGCGTGGGGAGCGAACAGG
>352
TACGTAGGGGGCAAGCGTTATCCGGAATTATTGGGCGTAAAGGGTGAGTAGGCGGACTAATAAGCTAGAGGTAAAAGGCAGTGGCTCAACCATTGTAAGCCTTTAGAACTGTTAGTCTTGAGAACAGGAGAGGAAAGTGGAATTCCTAGTGTAGCGGTGAAATGCGTAGATATTAGGAGGAACACCGGTGGCGAAGGCGACTTTCTGGACTGTAACTGACGCTGAGTCACGAAAGCATGGGGAGCGAACAGG
>353
CACGTAGGTGGCGAGCGTTATCCGGATTTATTGGGCGTAAAGGGCACGCAGGCGGTTTAGTAAGTTTGGCGTGAAATCTCCCGGCTTAACCGGGAGTGGTCGCTGAAAACTGCTGAACTTGAGGTGATGAGAGGAGTGCAGAATTCCCGGTGTAGTGGTGGAATGCGTAGATATCGGGAGGAATACCAGTGGCGAAAGCGGCACTCTGGCATTAACCTGACGCTGAGGTGCGAAAGCGTGGGTAGCGAACGGG
>354
TACGGAGGGAGCGAGCGTTAATCGGAATTACTGGGCGTAAAGCGCGCGTAGGCGGCTTTGTAAGTCGGATGTGAAAGCCCTGGGCTTAACCTGGGAATGGCATTCGATACTGCAGAGCTAGAGTATGGTAGAGGGAAGTGGAATTTCCGGTGTAGCGGTGAAATGCGTAGATATCGGAAGGAACACCAGTGGCGAAGGCGACTTCCTGGGCCAATACTGACGCTGAGGTGCGAAAGCGTGGGGAGCAAACAGG
>355
TACGAAGGGGGCTAGCGTTGTTCGGAATAACTGGGCGTAAAGCGCACGTAGGCGGATTGTTAAGTTAGGGGTGAAATCCCAGGGCTCAACCCTGGAACTGCCTCTGATACTGGCAATCTAGAGTTCGAGAGAGGTGAGTGGAATTCCGAGTGTAGAGGTGAAATTCGTAGATATTCGGAGGAACACCAGTGGCGAAGGCGGCTCACTGGCTCGATACTGACGCTGAGGTGCGAAAGCGTGGGGAGCAAACAGG
>356
TACGGAGGGGGTTAGCGTTGTTCGGAATTACTGGGCGTAAAGCGTACGTAGGCGGATTAGTAAGTTAGGGGTGAAATCCCGAGGCTCAACCTCGGAACTGCCTCTAAAACTGCTAGTCTTGAGTTCGAGAGAGGTGAGTGGAATTCCGAGTGTAGAGGTGAAATTCGTAGATATTCGGAGGAACACCAGTGGCGAAGGCGGCTCACTGGCTCGATACTGACGCTGAGGTACGAAAGTGTGGGGAGCAAACAGG
>357
TACGAAGGTCCCGAGCGTTGTTCGGAATCACTGGGCGTAAAGGGAGCGTAGGCGGTTTGGTAAGTCAGATGTGAAATCTCAGGGCTCAACCCTGAAACTGCATCCGATACTGCTAAACTAGAGTAATGGAGGGGTAACTGGAATTCTCGGTGTAGCAGTGAAATGCGTGGATATCGAGAGGAACACTCGTGGCGAAGGCGAGTTACTGGACATTTACTGACGCTGAGGCTCGAAGGCCAGGGTAGCGAAAGGG
>358
TACGGAGGGAGCGAGCGTTAATCGGAATTACTGGGCGTAAAGCGCGCGTAGGCGGCTTTGTAAGTCGGATGTGAAAGCCCTGGGCTCAACCTGGGAATGGCATTCGATACTGCAGAGCTAGAGTATGGTAGAGGGAAGTGGAATTTCCGGTGTAGCGGTGAAATGCGTAGATATCGGAAGGAACACCGGTGGCGAAGGCGACTTCCTGGGCCAATACTGACGCTGAGGCGCGAAAGCGTGGGTAGCAAACAGG
>359
GACGTAGGGACCAAGCGTTATCCGGATTTATTGGGCGTAAAGAGCTCGTAGGCGGTTGCGTAAGTCGGATGTGAAAACTTGAGGCTCAACCTCGAGACGCCATCCGATACTGCGCTGACTTGAATCCAGTAGGGGAGTGTGGAATTTGTTGTGTAGCGGTGAAATGCGCAGATATGACAAGGAACACCTATGGCGAAGGCAGCACTCTGGGCTGGTATTGACGCTGAGGAGCGAAAGCATGGGTAGCAAACAGG
>360
TACGGAGGGTCCGAGCGTTATCCGGAATCATTGGGTTTAAAGGGTCCGCAGGCGGTCAATTAAGTCAGAGGTGAAATACCATAGCTCAACTATGGAACTGCCTTTGATACTGGTTGACTTGAGTCATATGGAAGTAGATAGAATGTGTAGTGTAGCGGTGAAATGCATAGATATTACACAGAATACCGATTGCGAAGGCAGTCTACTACGTATGTACTGACGCTGAGGGACGAAAGCGTGGGGAGCGAACAGG
>361
TACGTAGGGAGCAAGCGTTGTCCGGAATCACTGGGCGTAAAGGGCGCGTAGGCGGTTTATTAAGTTGTATGTGAAATTCCAGGGCTCAACCCTGGGCGTGCATGCAAAACTGGTAGACTTGAGTATGGTAGAGGTAAGTGGAATTCCTAGTGTAGCGGTGGAATGCGTAGAGATTAGGAGGAACACCAGTGGCGAAGGCGACTTACTGGGCCAAAACTGACGCTGAGGCGCGAAAGCGTGGGGAGCAAACAGG
>362
TACGGAGGGTGCGAGCGTTGTTCGGATTTACTGGGCGTAAAGGGTGCGTAGGCGGATATTAAGGTCAGATGTGAAAGCCCAGGGCTCAACCCTGGAACTGCATTTGAAACCGGATATCTAGAGTATGACAGAGGATAATGGAATTTCTAGTGTAGCAGTGAAATGCGTAGATATTAGAAGGAACACCAGAGGCGAAGGCGATTATCTGGGTCATAACTGACGCTGAGGCACGAAAGTGTGGGTAGCAAACAGG
>363
TACGAAGGGGGCAAGCGTTGTTCGGAATTACTGGGCGTAAAGGGAGTGTAGGCGGATAGTAAAGATAGGGGTGAAATCCCGGGGCTCAACCTCGGAACTGCCTCTATAACTTACGATCTAGAATCATAGAGAGGGTGACGGAATATCAAGTGTAGAGGTGAAATTCGTAGATATTTGATAGAACACCGGTGGCGAAGGCGGTCACCTGGCTATGTATTGACGCTGAGGCTCGAAAGCGTGGGGAGCGAACAGG
>364
TACGGAGGGTGCAAGCGTTAATCGGAATTACTGGGCGTAAAGCGCGCGTAGGCGGCTTGTTAAGTCAGATGTGAAATCCCCGGGCTCAACCTGGGAACTGCATTTGATACTGCCAAGCTAGAGTATGTTAGAGGAATGCGGAATTCCAGGTGTAGCGGTGAAATGCGTAGATATCTGGAGGAACATCAGTGGCGAAGGCGGCATTCTGGAACAATACTGACGCTGAGGTGCGAAAGCGTGGGGAGCAAACAGG
>365
TACGGAGGATGCAAGCGTTATCCGGAATCACTGGGCGTAAAGCGTCTGTAGGTGGCTTAGAAAGTCCGCTGTTAAATCTTAGGGCTCAACCCTAAACCAGCAGTAGAAACTTCTAGGCTAGAGTATGGTAGGGGCAGAGGGAATTCCCAGTGTAGCGGTGAAATGCGTAGATATTGGGAAGAACACCAGCGGCGAAAGCGCTCTGCTAGGCCATTACTGACACTCAGAGACGAAAGCTAGGGGAGCGAATGGG
>366
TACGGAGGGTGCAAGCGTTAATCGGAATTACTGGGCGTAAAGCGCGCGTAGGCGGTTGTTTAAGTCGGATGTGAAAGCCCTGGGCTCAACCTGGGAACTGCATTCGATACTGGACAACTAGAGTACGAGAGAGGGAGGTAGAATTCCACGTGTAGCGGTGAAATGCGTAGATATGTGGAGGAATACCAGTGGCGAAGGCGGCCTCCTGGCTCGATACTGACGCTCAGGTGCGAAAGCGTGGGGAGCAAACAGG
>367
TACGGAGGATGCGAGCGTTATCCGGATTTATTGGGTTTAAAGGGTGCGTAGGCGGGGATTCAAGTCAGTGGTGAAAGTTTGCGGCTCAACCGTAAAATTGCCATTGAAACTGATTCCCTTGAGTGCAGTAGAGGTAAGCGGAATGTGTAGTGTAGCGGTGGAATGCTTAGATATTACACAGAACACCAATTGCGAAGGCAGCTTACTGGAGTGCAACTGACGCTGAGGCACGAAAGCGTGGGTAGCGAACAGG
>368
TACGGAGGGTGCGAGCGTTAATCGGAATTACTGGGCGTAAAGCGTGCGTAGGCGGTTTGTTAAGCAAGATGTGAAAGCCCAGGGCTCAACCTTGGAACTGCATTTTGAACTGGCAAACTAGAGTACTGTAGAGGGTGGTGGAATTTCCAGTGTAGCGGTGAAATGCGTAGAGATTGGAAGGAACATCAGTGGCGAAGGCGGCCACCTGGACAGATACTGACGCTGAGGCACGAAAGCGTGGGGAGCAAACAGG
>369
TACGGAGGGTGCAAGCGTTATCCGGAATCACTGGGTTTAAAGGGTACGTAGGCGGTTTTATAAGTCAGACGTCAAAGGCTGTGGCTAAACCACGGTACGCGTTTGAAACTGTAAGACTTGAATATGTTCGAGGTGCATGGAATGCTTCATGTAGCGGTGAAATGCATAGATATGAAGTAGAACACCAATTGCGAAGGCAGTGCACTAGGACATCATTGACGCTGAGGTACGAAAGCGTGGGTAGCGAACAGG
>370
TACGAAGGGGGCTAGCGTTGTTCGGAATTACTGGGCGTAAAGCGCGCGTAGGCGGTATGTTCAGTCAGAGGTGAAATCCCAGGGCTCAACCCTGGAACTGCCTTTGATACTGGCATACTAGAGCTCGGAAGAGGGTGGCGGAATATCCAGTGTAGAGGTGAAATTCGTAGATATTGGATAGAACACCAGTGGCGAAGGCGGCCACCTGGTCCGTAGCTGACGCTGAGGTGCGAAAGCGTGGGGAGCAAACAGG
>371
CACGTACTGTGCGAACGTTATTCGGAATCACTGGGCTTAAAGGGTGCGTAGGCGGCTTTACAAGTCAGGTGTGAAATCCCACGGCTCAACCGTGGAACTGCGCTTGAAACTGTTTAGCTTGAGTATTTCAGGGGTGTGCGGAACTTCCAGTGGAGCGGTGAAATGTGTTGATATTGGAAGGAACACCGGTAGCGAAAGCGGCACACTGGGGAATGTCTGACGCTGAGGCACGAAAGCTAGGGGAGCGAACAGG
>372
CACGTAAGGAGCGAGCGTTGTTCGGAATTATTGGGCGTAAAGGGCGTGTAGGCGGTTATTTAAGTCTTGTTTGAAATACCGATGCTCAACATCGGAAACGGACAGGAAACTGAATAACTAGAATCCGGTAGGGAAATGTGGAATTTCTAGTGTAGGGGTGAAATCTGTTGATATTAGAAAGAACACCAATGGCGAAGGCAACATTTTGGGCCTGGATTGACGCTGAGGCGCGAAAGCATAGGGAGCAAACAGG
>373
TACGGAGGGTCCAAGCGTTATCCGGAATCATTGGGTTTAAAGGGTCCGTAGGCGGACTAATAAGTCAGAGGTGAAATCCCACAGCTCAACTGTGGAACTGCCTTTGATACTGTTAGTCTTGAGTTATTTGGAAGTAGATAGAATGTGTAGTGTAGCGGTGAAATGCATAGATATTACACAGAATACCGATTGCGAAGGCAGTCTACTACGAATATACTGACGCTGATGGACGAAAGCGTGGGGAGCGAACAGG
>374
TACGGAGGGTGCAAGCATTGATCGGAATTACTGGGCGTAAAGGGCGCGTAGGCGGCAAGAAAAGTCAGATGTGAAATTCCGGGGCTCAACCCCGGAGCTGCATTTGAAACTTTCTAGCTAGAGTGCAGTTAGGGAAAACGGAATTCCACGTGTAGCGGTGAAATGCGTAGATATGTGGAAGAACACCGGTGGTGAAGACGGTTTTCTGGGCTGTAACTGACGCTGAGGCGCGAAAGCATGGGGAGCAAACAGG
>375
TACGGAGGGTGCAAGCGTTGTTCGGAATTACTGGGCGTAAAGCGCGCGTAGGCGGCTTTTTAAGTCAGATGTGAAAGTCCACGGCTCAACCGTGGAAGTGCATTTGAAACTGGAAGGCTTGAGTATTGGAGGGGGTGGTGGAATTCCCGGTGTAGAGGTGAAATTCGTAGATATCGGGAGGAATACCGGTGGCGAAGGCGACCACCTGGCCAAATACTGACGCTGAGGTGCGAAAGCGTGGGGAGCAAACAGG
>376
TACGGAGGGTGCAAGCGTTAATCGGAATTACTGGGCGTAAAGCGCGCGTAGGCGGTCTGGTCAGTTGGGTGTGAAATCCCCGGGCTTAACCTGGGAACTGCATCCAATACTGCCAGGCTGGAGTATGGGAGAGGGTAGTGGAATTCCACGTGTAGCGGTGAAATGCGTAGATATGTGGAGGAACACCCGTGGCGAAGGCGACTGCCTGGCCCAATACTGACGCTGAGGTGCGAAAGCGTGGGTAGCGAACAGG
>377
TACGGAGGGTCCGAGCGTTATCCGGAATTATTGGGTTTAAAGGGTCCGCAGGCGGGCAATTAAGTCAGGGGTGAAATGGTGCGGCTCAACCGTAGCACTGCCCTTGATACTGGTTGTCTTGAGTCATAGTGAAGTGGCCGGAATATGTAGTGTAGCGGTGAAATGCATAGATATTACATAGAACACCGATTGCGAAGGCAGGTCACTAACTATCGACTGACGCTGATGGACGAAAGCGTGGGGAGCGAACGGG
>378
TACAGAGGTCTCAAGCGTTGTTCGGAATCACTGGGCGTAAAGCGTATGTAGGCTGTACGGTAAGTCAGATGTGAAAGCCCAAGGCTCAACCTTGGAACTGCATCCGATACTGCCATACTTGAGTAGTGGAGGGGTATATGGAATTCACGGTGTAGCAGTGAAATGCGTAGATATCGTGAGGAACACTGGCGGCGAAGGCGATATACTGGACACTCACTGACGCTGAGATACGAAGGCTAGGGTAGCGAAAGGG
>379
TACGGAGGATGCAAGCGTTATCCGGATTCATTGGGTTTAAAGGGTTCGCAGGCGGCGTATTAAGTCAGTGGTGAAATCTCTCGGCTCAACCGAGAAACTGCCATTGATACTGGTATGCTAGAGTATAGTTGGCGTAGGCGGAATGTATCATGTAGCGGTGAAATGCTTAGATATGATACAGAACACCGATCGCGAAGGCAGCTTACGAAACTATAACTGACGCTCAGGAACGAAAGCGTGGGTAGCGAACAGG
>380
TACGGAGGGTGCAAGCGTTATCCGGATTTATTAGGTTTAAAGGGTGCGTAGGCGGCCCGTTAAGTCAGTGGTGAAAGTTTGCAGCTCAACTGTAAAATTGCCATTGATACTGACAGGCTTGAATTTGGTGGAGGTAGGCGGAATGTGTAGTGTAGCGGTGAAATGCTTAGATATTACACAGAACACCGATTGCGAAGGCAGCTTACTATACCAACATTGACGCTGATGCACGAAAGCGTGGGGAGCGAACAGG
>381
TACGTATGTCTCGAGCGTTACCCGGAATCACTGGGTGTAAAGGGTTCGTAGGCGGTTTGATAAGTTGGACATGAAAGACCGGAGCTCAACTCCGCGTTTGTATTCAAAACTGTTAAACTAGAATTAGGGAGAGGTAAGCGGAATTCTAAGTGTAGGGGTGCAATCCGTAGATACTTAGAGGAACACCAAAAGCGAAGGCAGCTTACTGGAACTATATTGACGCTGAGGAACGAAAGCGTGGGGAGCGAAAAGG
>382
TACGAAATGTGCGAGCGTTGTTCGGAATCACTGGGCATAAAGGGTCCGTAGGTGGTTATATAAGTTGGTGGTGAAATCCCTCGGCTCAACCGAGGAACTGCCACCAAAACTGTATGACTTGAGTATGAAAGAGGTAAGTGGAATTCCAGGTGTAGCGGTGGAATGCGTAGATATCTGGGAGAACGCCAAAGGCGAAGGCAGCTTACTGGGTCATAACTGACACTGAGGGACGAAAGCTAGGGGAGCGAACGGG
>383
TACGGAGGGTGCAAGCATTAATCGGATTTATTGGGTGTAAAGAGCATGTAGGCGGATAAGTAAGTCAGATGTGAAATTTCGGAGCTCAACTTCGAAGCTGCATTTGAAACTACTTGTCTTGAGGGTAGACGGAGAAAACGGAATTCCAAGTGTAGCGGTGAAATGCGTAGATATTTGGAAGAACACCGGTGGCGAAAGCGGTTTTCTAGTTTATTCCTGACGCTGAGATGCGAGAGCAAGGGTAGCAAACAGG
>384
TACAGAGGGTGCGAGCGTTAATCGGAATTACTGGGCGTAAAGCGCGCGTAGGCGGTTTGTTAAGTCGGATGTGAAAGCCCCGGGCTCAACCTGGGAACTGCATTCGATACTGGCAGGCTAGAGTATGGTAGAGGGAAGTGGAATTCCGGGTGTAGCGGTGAAATGCGTAGATATCCGGAGGAACATCAGTGGCGAAGGCGGCTTCCTGGACCAATACTGACGCTGAGGTGCGAAAGCGTGGGGAGCAAACAGG
>385
GACGAACCGTCCAAACGTTATTCGGTATCACTGGGCTTAAAGCGTGCGTAGGCGGCTTGGTAGGTGTGATGTGAAAGCCCACGGCTCAACCGTGGAATTGCGTCGCAAACCCCCAAGCTTGAGGAAGACAGGGGTGTTGGGAACTTATGGTGGAGCGGTGAAATGCGTTGATATCATAGGGAACACCGGTGGCGAAGGCGCAACACTGGGTCTTTTCTGACGCTGAGGCACGAAAGCTAGGGTAGCGAACGGG
>386
TACGTAGGTCACGAGCGTTAATCGGATTTATTGGGCGTAAAGGGTCCGCAGGGGGTTCTATAAGTTTGACGTGAAATGTCGAGGCTCAACCTCGAAACTGCGTTGAAAACTGTAGAACTAGAATATTGGAGAGGAAAGTGGAATTCCTGGTGTAGCGGTGGAATGCTTAGATATCAGGAGGAACATCAATGGCGAAGGCAGCTTTCTGGACAATTATTGACCCTCATGGACGAAGGCGTGGGTAGCAAACAGG
>387
TACGGAGGGTGCGAGCGTTAATCGGAATTACTGGGCGTAAAGCGTACGCAGGCGGTTTGTTAAGCGAGATGTGAAAGCCCCGGGCTCAACCTGGGAACTGCATTTCGAACTGGCAAACTAGAGTGTGATAGAGGGTGGTAGAATTTCAGGTGTAGCGGTGAAATGCGTAGAGATCTGAAGGAATACCGATGGCGAAGGCAGCCACCTGGGTCAACACTGACGCTCATGTACGAAAGCGTGGGGAGCAAACGGG
>388
TACGGAGGGGGCTAGCGTTGTTCGGAATTACTGGGCGTAAAGCGCACGTAGGCGGATCAGAAAGTTGGGGGTGAAATCCCGGGGCTCAACCCCGGAACTGCCTCCAAAACTCCTGGTCTAGAGTTCGAGAGAGGCGAGTGGAATTCCGAGTGTAGAGGTGAAATTCGTAGATATTCGGAGGAACACCAGTGGCGAAGGCGGCTCGCTGGCTCGATACTGACGCTGAGGTGCGAAAGCGTGGGGAGCAAACAGG
>389
TACGTATGAGGCAAGCGTTGTTCGGAATTATTGGGCATAAAGGGCATCTAGGCGGGATGTTAAGTCGGGTGTGAAAGGCCAGGGCTCAACCCTGGGACTGCATTCGATACTGGCATTCTTGAGTTCGGAAGAGGAAGGCGGAATTCCTGGTGTAGCGGTGAAATGCGTAGATATCAGGAAGAACACCGGTGGCGAAGGCGGCCTTCTGGTCTAGAACTGACGCTGAAGTGCGAAAGCGTGGGGAGCGAACGGG
>390
CACGTAGGGGGCAAGCGTTGTCCGGATTTATTGGGCGTAAAGGGCTCGTAGGCTGTTCAGTAAGTCAGGTGTGAAAACCCAAGGCTCAACCTTGGGACGCCACTTGATACTGCTGTGACTAGAGTTCGGTAGAGGAGATTGGAATTCCTGGTGTAGCGGTGAAATGCGCAGATATCAGGAGGAACACCAACGGCGAAGGCAGATCTCTGGGCCGATACTGACGCTGAGGAGCGAAAGCATGGGGAGCGAACAGG
>391
TACGAACTGTGCAAACGTTATTCGGAATCACTGGGCTTAAAGGGTGCGTAGGCGGATTTGTAGGTCAGATGTGAAAGCCCACGGCTCAACCGTGGAATTGCGTTTGAAACCACAAGTCTTGAGGAAGTCAGAGGTATGCGGAACTGATGGTGGAGCGGTGAAATGTGTTGATATCATCAGGAACACCGGTGGCGAAAGCGGCATACTGGGACTTTTCTGACGCTGAGGCACGAAAGCTAGGGGAGCGAACGGG
>392
TACGAAGGTCCCGAGCGTTGTTCGGAATCACTGGGCGTAAAGGGAGCGTAGGCGGCGTGGTAAGTCAGATGTGAAATCCCGAGGCTCAACCTCGGAACTGCATCCGATACTGCCGTGCTAGAGTGATGGAGAGGTAGCTGGAATTCTTGGTGTAGCAGTGAAATGCGTAGATATCAAGAGGAACACTCGTGGCGAAAGCGAGCTACTGGACATTTACTGACGCTGAGGCTCGAAGGCTAGGGTAGCGAAAGGG
>393
TACGTAGGTGGCGAGCGTTATCCGGAATTACTGGGCGTAAAGGGCACGCAGGCGGCCTGTCAAGTCTGACGTGAAAGCTCCTGGCTTAACTGGGAGAGGTCGTTGGAAACTGATAGGCTTGAGGCAATGAGAGGGGTGCGGAATTCCAGGTGTAGTGGTGGAATGCGTAGATATCTGGAGGAACATCAGTGGCGAAAGCGGCACCCTGGCATTGACCTGACGCTCATGTGCGAAAGCGTGGGGAGCGAACGGG
>394
TACGTATGTCGCAAGCGTTATCCGGAATTATTGGGCGTAAAGCGCGTCTAGGCGGCCTTCTAAGTCTGATGTTAAAATGCGGGGCTCAACTCCGTATTGCGTTGGAAACTGGATGGCTAGAGTATCAGAGAGGTGGGCGGAACTACAAGTGTAGAGGTGAAATTCGTAGATATTTGTAGGAATGCCGATTGGGAAGCCAGCTCACTGGATGAATACTGACGCTAAAGCGCGAAAGCGTGGGGAGCAAACGGG
>395
TACGTAGGGGGCAAGCGTTATCCGGATTTATTGGGCGTAAAGAGTGCGTAGGCGGCTTATTAAGTCCGTTGGTTAAATACTAAGGCTCAACCTTAGTCTGCCACGGAAACTGATAAGCTTGAGTACAGAAGAGGCAAGTGGAATTTCTAGTGTAGCGGTGAAATGCGTAGATATTAGAAGGAACACCAGTGGCGAAGGCGGCTTGCTGGGCTGTAACTGACGCTGAGGCACGAAAGCGTGGGTAGCAAATAGG
>396
TACGGAGGGTGCAAGCGTTAATCGGAATTACTGGGCGTAAAGCGCGCGTAGGTGGTTTGGTTAGTCAGATGTGAAAGCCCCGGGCTCAACCTGGGAACTGCATTCGATACTGCCAGACTAGAGTATGTTAGAGGAGAGTGGAATTCCGGGTGTAGCGGTGAAATGCGTAGATATCCGGAGGAACATCAGTGGCGAAGGCGACTCTCTGGGACAATACTGACACTGAGGTGCGAAAGCGTGGGGAGCAAACAGG
>397
CACGTAGGGACCAAGCGTTGTCCGGATTTATTGGGCGTAAAGAGCTCGTAGGCGGTTCAGTAAGTCGGGTGTGAAAACTCAGGGCTCAACCCTGAGACGCCATCCGATACTGCTGTGACTAGAATCCGGTAGAGGAGTGTGGAATTCATGGTGTAGCGGTGAAATGCGCAGATATCATGAGGAACACCAACGGCGAAGGCAGCACTCTGGGCCGGTATTGACGCTGAGGAGCGAAAGCATGGGGATCAAACAGG
>398
GACGAACCGGACGAACGTTATTCGGAATCACTGGGCTTAAAGAGTACGTAGGCGGCTTGGTAGGTAGGGTGTGAAATCCCACAGCTCAACTGTGGAACTGCGCTCTAAACCATCAAGCTTGAGGGAAGCAGAGGTAAGCGGAACAGATGGTGGAGCGGTGAAATGCGTTGATATCATCTGGAACACCAGTGGCGAAGGCGGCTTACTGGGCTTCTACTGACGCTGAGGTACGAAAGCTAGGGTAGCGAACGGG
>399
TACGTAGGTGGCAAGCGTTGTCCGGATTTACTGGGCGTAAAGAGCGCGCAGGCGGTCAGATAAGTCGAATGTGAAAGCCCCCGGCTCAACTGGGGAAGGTCATTCGATACTGTTTGACTTGAAGATGGGAGAGGGAAGCGGAATTTCAGGTGTAGTGGTGAAATGCGTAGATATCTGAAGGAACACCAGTGGCGAAGGCGGCTTTCTGGCCCATTCTTGACGCTGAGGCGCGAAAGCTAGGGGAGCGAACGGG
>400
CACGTAAGGAGCGAGCGTTGTTCGGAATTATTGGGCGTAAAGGGCATGTAGGCGGTTATATAAGTCCGATGTGAAAGCACACAGCTTAACTGTGATGTTGCGTTGGAAACTGTATGACTTGAATCCGAGAGGGGTAAGTGGAATTCCTAGTGTAGGGGTGAAATCTGTTGATATTAGGAAGAACACCGGAGGCGAAGGCGACTTACTGGCTCTGGATTGACGCTGAGGTGCGAAAGCGTAGGTAGCGAACAGG
>401
TACGGAGGATGCAAGCGTTATCCGGAATCATTGGGCGTAAAGCGTCCGCAGGTGGCGAATCAAGTCTGCTGTTAAAGACAGAAGCTCAACTTCTGATAGGCAGTGGAAACTGGTAAGCTAGAGTATGGTAGGGGTTGAGGGAATTCCCAGTGTAGCGGTGAAATGCGTAGATATTGGGAAGAACACCAGTGGCGAAGGCGCTCAACTGGGCCATAACTGACACTCAGGGACGAAAGCTAGGGTAGCGAAAGGG
>402
TACGGAGGGTGCAAGCGTTAATCGGAATTACTGGGCGTAAAGCGCGCGTAGGCGGTTTGTTAAGTCGGATGTGAAAGCCCCGGGCTCAACCTGGGAATTGCATTCGATACTGGCAAACTAGAGTATAAGAGAGGGAGGTAGAATTCCATGTGTAGCGGTGAAATGCGTAGATATGTGGAGGAATACCAGTGGCGAAGGCGGCCTCCTGGCTTAATACTGACGCTGAGGTGCGAAAGCGTGGGGAGCAAACAGG
>403
TACGGAGGGGGTTAGCGTTGTTCGGAATTACTGGGCGTAAAGCGCACGTAGGCGGACTATTAAGTCGAGGGTGAAATCCCAGGGCTCAACCCTGGAACTGCCTTCGATACTGGTAGTCTTGAGTTCGAGAGAGGTGAGTGGAATTCCGAGTGTAGAGGTGAAATTCGTAGATATTCGGAGGAACACCAGTGGCGAAGGCGGCTCACTGGCTCGATACTGACGCTGAGGTGCGAAAGTGTGGGGAGCAAACAGG
>404
CACGTACTGTGCGAACGTTATTCGGAATCACTGGGCTTAAAGGGTACGTAGGCGGCTTTTCAAGTCAGGTGTGAAAGCTCTCGGCTCAACCGAGGAATTGCGCTTGAAACTGAAAGGCTTGAGTGTCCTAGGGGTGAGCGGAACTTCCAGTGGAGCGGTGAAATGTGTTGATATTGGAAGGAACACCAGTAGCGAAGGCGGCTCACTGGGGGACAACTGACGCTGAGGTACGAAAGCCAGGGTAGCGAACGGG
>405
TACGGAGGGAACGAGCGTTGTTCGGATTTACTGGGCGTAAAGGGTGCGTAGGCGGATATTAAGGTCAGATGTGAAATCCCGAGGCTTAACCTCGGAACTGCATTTGAAACCGAATGTCTAGAATATGTCAGAGGATAATGGAATTTCTAGTGTAGAGATGGAATACGTAGATATTAGAAGGAACACCAGAGGCGAAGGCGATTATCTGGGACATTATTGACGCTGAGGCACGAAAGCGTGGGTAGCAAACAGG
>406
TACAGAGGTCTCAAGCGTTGTTCGGAATCACTGGGCGTAAAGCGTATGTAGGCTGTAAGGTAAGTCAGATGTGAAAGCCCAGGGCTCAACCCTGGAACTGCATCCGATACTGCCATACTAGAGTAGTAGAGGGGTATATGGAATTCACGGTGTAGCAGTGAAATGCGTAGATATCGTGAGGAACACTGGCGGCGAAGGCGATATACTGGATACTTACTGACGCTGAGATACGAAGGCTAGGGTAGCGAAAGGG
>407
TACGGAGGGTGCAAGCGTTAATCGGAATTACTGGGCGTAAAGCGCGCGTAGGCGGCTAAATCAGTCGGGTGTGAAAGCCCCGGGCTCAACCTGGGAACTGCATTCGATACTGTTTGGCTTGAGTATGGGAGAGGGTAGTGGAATTCCACGTGTAGCGGTGAAATGCGTAGATATGTGGAGGAACACCCGTGGCGAAGGCGACTGCCTGGCCCAATACTGACGCTGAGGTGCGAAAGCGTGGGTAGCGAACAGG
>408
TACAGAGGGTGCAAGCGTTAATCGGAATTACTGGGCGTAAAGCGCGCGTAGGTGGTTTGATAAGTTGGATGTGAAATCCCCGGGCTTAACCTGGGTCGGTCATTCAAAACTGTCAGACTAGAGTATGGTAGAGGGTAGTGGAATTCCTAGTGTAGCGGTGAAATGCGTAGATATTAGGAGGAACACCAGTGGCGAAGGCGACTGCCTGGACTGATACTGACACTGAGGTGCGAAAGCGTGGGTAGCGAACAGG
>409
TACGTACCGGACAAACGTTATTCGGAATCACTGGGCTTAAAGAGTACGTAGGCTGCTTTGAAGGTGAGATGTGAAATCCCATGGCTCAACCATGGAACTGCATTTCAAACCACAAAGCTTGAGGGAGACAGGGGTAAGCGGAACTCACAGTGGAGCGGTGAAATGCGTTGATATTGTGAGGAACACCGGTGGCGAAGGCGGCTTACTGGGTCTTTTCTGACGCTGAGGTACGAAAGCTAGGGTAGCGAACGGG
>410
TACGTAGGGGGCAAGCGTTATCCGGAATAATTGGGCGTAAAGGGTGAGTAGGCGGACTCATAAGCTAGGAGTAAAAGGCGGAGGCTCAACCTCCGTAGGCTTCTAGAACTGTGAGTCTTGAGAATGGGAGAGGAAAGTGGAATTCCTAGTGTAGCGGTGAAATGCGTAGATATTAGGAGGAACACCGGTGGCGAAGGCGACTTTCTGGACCATAACTGACGCTGAGTCACGAAAGCGTGGGGAGCAAACAGG
>411
TACGGAGGGAGCGAGCGTTAATCGGAATTACTGGGCGTAAAGCGCGCGTAGGCGGCTTTGTTAGTCGGATGTGAAAGCCCTGGGCTCAACCTGGGAATTGCATTCGAAACTGCAGAGCTAGAGTATGGTAGAGGGAAGTGGAATTTCCGGTGTAGCGGTGAAATGCGTAGATATCGGAAGGAACACCAGTGGCGAAGGCGACTTCCTGGGCCAATACTGACGCTGAGGTGCGAAAGCGTGGGGAGCAAACAGG
>412
TACGGAGGGAGCGAGCGTTAATCGGAATTACTGGGCGTAAAGCGCGCGTAGGCGGCTTTGTAAGTCGGATGTGAAAGCCCAGGGCTTAACCCTGGAATTGCATTCGATACTGCATAGCTAGAGTATGGTAGAGGGAAGTGGAATTTCCGGTGTAGCGGTGAAATGCGTAGATATCGGAAGGAACACCAGTGGCGAAGGCGACTTCCTGGGCCAATACTGACGCTGAGGTGCGAAAGCGTGGGGAGCAAACAGG
>413
TACAGAGGGTGCGAACGTTGCTCGGATTTACTGGGCGTAAAGCGCGTGTAGGCGGACTCGCAAGTCGGTTGTGAAATCCCTGGGCTTAACCTAGGAACTGCATCCGAAACTGCTTGTCTTGAGTAATGGAGAGGGTGGCGGAATTCCCGGTGTAGAGGTGAAATTCGTAGATATCGGGAGGAACATCAGTGGCGAAGGCGGCCACCTGGACATTTACTGACGCTGAGACGCGAAAGCGTGGGGAGCAAACAGG
>414
TACGTAGGGTGCGAGCGTTGTCCGGAATTACTGGGCGTAAAGAGCTCGTAGGCGGTTTGTCACGTCGTCTGTGAAAACCCGAGGCTTAACCTCGGGCCTGCAGGCGATACGGGCAGACTTGAGTACTGTAGGGGAGACTGGAATTCCTGGTGTAGCGGTGGAATGCGCAGATATCAGGAGGAACACCGGTGGCGAAGGCGGGTCTCTGGGCAGTAACTGACGCTGAGGAGCGAAAGCGTGGGTAGCGAACAGG
>415
TACGGAGGGTGCGAGCGTTAATCGGAATTACTGGGCGTAAAGCGCGCGTAGGCGGTTAGTTAAGTCAGCTGTGAAAGCCCTGGGCTCAACCTGGGAACTGCAGTTGATACTGGCCAACTAGAGTGCAAGAGAGGGAGGTAGAATTCCACGTGTAGCGGTGAAATGCGTAGATATGTGGAGGAATACCAGTGGCGAAGGCGGCCTCCTGGCTTGACACTGACGCTGAGGTGCGAAAGCGTGGGGAGCAAACGGG
>416
TACTGAGGGTGCAAGCGTTAATCGGAATTACTGGGCGTAAAGCGAGTGTAGGCGGTTACTTAAGTCGGATGTGAAATCCCCGGGCTCAACCTGGGAATTGCATTCGATACTGGGTAGCTAGAGTTTGGTAGAGGTAAGTGGAATTCCGGGTGTAGCGGTGAAATGCGTAGATATCCGGAGGAACATCAGTGGCGAAGGCGGCTTACTGGACCAAAACTGACGCTGAGGCTCGAAAGCGTGGGGAGCAAACAGG
>417
TACGTAGGGGGCAAGCGTTATCCGGATTTACTGGGTGTAAAGGGAGCGTAGACGGCATAGTAAGTCTGATGTGAAAGCCCGGGGCTCAACCCCGGGATTGCATTGGAAACTACTAAGCTAGAGTGCAGGAGAGGTAAGTGGAATTCCTAGTGTAGCGGTGAAATGCGTAGATATTAGGAGGAACACCAGTGGCGAAGGCGACTTACTGGACTGTAACTGACGTTGAGGCTCGAAAGCGTGGGGAGCAAACAGG
>418
TACGGAGGGTGCAAGCGTTAATCGGAATTACTGGGCGTAAAGCGCGCGTAGGCGGTCTGGTCAGTTGGGTGTGAAATCCCCGGGCTTAACCTGGGAACTGCATCCAATACTGCCAGGCTGGAGTATGGGAGAGGGTAGTGGAATTCCACGTGTAGCGGTGAAATGCGTAGATATGTGGAGGAACACCTGTGGCGAAGGCGACTGCCTGGCCCAATACTGACGCTGAGGTGCGAAAGCGTGGGTAGCGAACAGG
>419
TACGGAGGATGCAAGCGTTATCCGGAATCATTGGGCGTAAAGCGTCCGCAGGTGGCAATTCAAGTCTGCTGTTAAAGACAGAAGCTCAACTTCTGATAGGCAGTGGAAACTGGATAGCTAGAGTACGGTAGGGGTTGAGGGAATTCCCAGTGTAGCGGTGAAATGCGTAGATATTGGGAAGAACACCAGTGGCGAAGGCGCTCAACTGGACCGTAACTGACACTCAGGGACGAAAGCTAGGGTAGCGAAAGGG
>420
TACGGAGGGTGCAAGCGTTAATCGGAATTACTGGGCGTAAAGCGCGCGTAGGCGGTTAGATAAGTCAGATGTGAAAGCCCTGGGCTCAACCTGGGAACTGCATTCGATACTGTCTGACTAGAGTATGTTAGAGGAGAGTGGAATTCCGGGTGTAGCGGTGAAATGCGTAGATATCCGGAGGAACATCAGTGGCGAAGGCGACTCTCTGGGACAATACTGACGCTGAGGTGCGAAAGCGTGGGGAGCAAACAGG
>421
TACGGAGGGTGCAAGCGTTAATCGGAATTACTGGGCGTAAAGCGCGCGTAGGCGGCTTGGTCAGTCAGATGTGAAATCCCCGGGCTTAACCTGGGAACTGCATTTGATACTGCCAAGCTAGAGTATGGTAGAGGGAAGTGGAATTCCAGGTGTAGCGGTGAAATGCGTAGATATCTGGAGGAACACCAGTGGCGAAGGCGACTTCCTGGACCAATACTGACGCTGAGGTGCGAAAGCGTGGGTAGCAAACAGG
>422
TACGGAGGGTGCAAGCGTTAATCGGAATTACTGGGCGTAAAGCGCGCGTAGGCGGTTTGTTAAGTCGGATGTGAAATCCCTGGGCTCAACCTGGGAACTGCATTCGATACTGGCAAACTAGAGTATGAGAGAGGGAGGTAGAATTCCATGTGTAGCGGTGAAATGCGTAGATATGTGGAGGAATACCGGTGGCGAAGGCGGCCTCCTGGCTCAATACTGACGCTCAGGTGCGAAAGCGTGGGGAGCAAACAGG
>423
TACATAGGGGGCAAGCGTTATCCGGATTTACTGGGTGTAAAGGGTGCGTAGGCGGCAATGTAAGTCAGATGTGAAAACCCGAGGCTCAACCTCGGGACTGCATTTGAAACTACATAGCTAGAGTACAGGAGAGGTAAGTGGAATTCCTAGTGTAGCGGTGAAATGCGTAGATATTAGGAAGAACACCAGTGGCGAAGGCGACTTACTGGACTGACACTGACGCTGAGGCACGAAAGCGTGGGGAGCGAACAGG
>424
TACGAAGGGTGCAAGCGTTAATCGGAATTACTGGGCGTAAAGCGCGCGTAGGTGGTTTTGTAAGTTGGAGGTGAAATCCCCGGGCTCAACCTGGGAACTGCCTCCAAAACTGCATGACTAGAGTACGGTAGAGGGTAGTGGAATTTCCTGTGTAGCGGTGAAATGCGTAGATATAGGAAGGAACACCAGTGGCGAAGGCGACTACCTGGACTGATACTGACACTGAGGTGCGAAAGCGTGGGGAGCAAACAGG
>425
TACCAGCGCCACGAGTGGAGATCACTATTATTGGGTCTAAAGTGTCCGTAGCTGGTTTGATAAGTCTCTTGTGAAATTTCTGTGGCTTAACCCAGAAATTGCAAGAGATACTGTTGAACTTGAGACCGGGAGGGATAAGAAGTATTGTTTGGGTAGCGGTAAAATGCTATAATCCTTACAGGACTAACTAAGGCGAAGGCATCTTATTTGAACGGATCTGACAGTGAGGGACGAGAGCTAGGGTAGCGAACCGG
>426
TACGTAAGGGGCAAGCGTTATCCGGAATTATTGGGCGTAAAGAGTGCGTAGGCGGACTTATAAGCCTTGGGTGAAAGGCTACGGCTTAACCGTAGTTAGCCTTGGGAACTGTAAGTCTTGAGTGCAGGAGAGGAAAGTGGAATTCCTAGTGTAGCGGTGAAATGCGTAGATATTAGGAGGAACACCAGTGGCGAAGGCGACTTTCTGGACTGTAACTGACGCTGAGGCACGAAAGCGTGGGGAGCGAACAGG
>427
TACGGGGGGGGCTAGCGTTATTCGGAATTATTGGGCGTAAAGGGCGCGCAGGCGGCTTGGTAGGTCAAAGGTGAAATCCCTCAGCTCAACTGAGGAACTGCCTTTGAAACCACCTGGCTAGAGGCTGGGAGGGGATAGCGGAATTCCCGGTGTAGCGGTGAAATGCGTAGATATCGGGAGGAACACCAGTGGCGAAGGCGGCTATCTGGACCAGTTCTGACGCTGAGGCGCGAAAGCGTGGGGAGCAAACAGG
>428
AACGTAGGAACCGAGCGTTATCCGAATTTACTGGGCGTAAAGCGCGTGTAGGCGGTTCGGTAAGTTGGATGTGAAAGCTCCCGGCTCAACTGGGAGAGGACGTTCAATACTGTCGGACTAGAGGGCAGCAGAGGGAGGTGGAATTCCCGGTGTAGTGGTGAAATGCGTAGATATCGGGAGGAACACCAGAGGCGAAGGCGGCCTCCTGGGCTGCACCTGACGCTCAGACGCGAAAGCTAGGGTAGCAAACGGG
>429
TACGGAGGGGGTTAGCGTTGTTCGGAATTACTGGGCGTAAAGCGTACGTAGGCGGATTAGTAAGTAAGAGGTGAAATCCCATGGCTCAACCATGGAACTGCCTTTTAAACTGCTAGTCTTGAGTTCGAGAGAGGTGAGTGGAATTCCAAGTGTAGAGGTGAAATTCGTAGATATTTGGAGGAACACCAGTGGCGAAGGCGGCTCACTGGCTCGATACTGACGCTGAGGTACGAAAGTGTGGGGAGCAAACAGG
>430
TACGTAGGTGGCAAGCGTTATCCGGAATCACTGGGCGTAAAGGGCACGCAGGCGGTTAACCAAGTTCGGCGTGAAAGCTCCTGGCTTAACTGGGAGAGGTCGTTGAAAACTGTTTAACTTGAGGCAATGAGAGGGATGCGGAATTCCTGGTGTAGTGGTGGAATGCGTAGATATCAGGAGGAACGCCAGAGGCGAAAGCGGCATCCTGGCATTGACCTGACGCTCATGTGCGAAAGCGTGGGTAGCGAACGGG
>431
TACTAAAGGTGCGAGCGTTAATCGGAATTACTGGGCGTAAAGCGCGTGCAGGCGGTTCGTTAAGTCAAATGTGAAATCCCAGAGCTCAACTCTGGAACTGCATTCGATACTGGCGAACTAGAGTGTAAGAGAGGGTTGTGGAATTCCGGGTGTAGCGGTGAAATGCGTAGATATCCGGAGGAACATCAGTGGCGAAGGCGACAACCTGGCTTAACACTGACGCTCAGATGCGAAAGCGTGGGGAGCAAACAGG
>432
TACGTAGGTGGCAAGCGTTGTCCGGATTTATTGGGCGTAAAGCGAGCGCAGGCGGTTCCTTAAGTCTGATGTGAAAGCCCACGGCTCAACCGTGGAAGGTCATTGGAAACTGGGGAACTTGAGTGCAGAAGAGGAGAGTGGAATTCCATGTGTAGCGGTGAAATGCGTAGATATATGGAGGAACACCAGTGGCGAAGGCGACTCTCTGGTCTGTAACTGACGCTGAGGCTCGAAAGCGTGGGGAGCAAACAGG
>433
CACGTAGGGGGCAAGCGTTGTCCGGATTTATTGGGCGTAAAGAGCTCGTAGGCTGTTCAGTAAGTCGGGTGTGAAAATCCAAGGCTCAACCTTGGAACGCCATCCGATACTGCTGTGACTAGAATCCGGTAGAGGAGTGTGGAATTCCTGGTGTAGCGGTGAAATGCGCAGATATCAGGAGGAACACCAACGGCGAAGGCAGCACTCTGGGCCGGTATTGACGCTGAGGAGCGAAAGCATGGGGAGCGAACAGG
>434
TACGTAGGGAGCGAGCGTTATCCGGATTTATTGGGCGTAAAGCGTATGTAGGCGGTTTATTAAGTCCAGGGTTAAATACCGAAGCTCAACTTCGGTCCGCCCTGGAAACTGATAGACTTGAATAGTGTAGAGGCAAGTGGAATTTCTAGTGTAGCGGTGGAATGCGTAGATATTAGAAGGAACACCAGTGGCGAAGGCGGCTTGCTGGGCACTTATTGACGCTGAGATACGAAAGCGTGGGGAGCAAATAGG
>435
TACGAAGGGAGCTAGCGTTGTTCGGATTTACTGGGCGTAAAGCGTGTGTAGGTGGTTAGGTAAGTTAGATGTGAAATCCCAAGGCTCAACCTTGGAACTGCATTTGATACTGCTTAACTAGAGTTAGATAGAGGATAGTGGAATTTTCAGTGTAGGGGTGATATCCGTAGATACTGAAAGGAACACCAGTGGCGAAGGCGACTATCTGGATCTCGACTGACACTAAGACACGAAAGTGTGGGTAGCAAACAGA
>436
TACGTAGGTGGCAAGCGTTGTCCGGAATTACTGGGTGTAAAGGGCGAGTAGGCGGATAATTAAGTCAGTAGTGAAAAATATGGGCTCAACCCATATCCTGCTATTGAAACTGATTACCTTGAGTGCAGGAGAGGAAAGCGGAATTCCTAGTGTAGCGGTGAAATGCGTAGATATTAGGAGGAACACCAGTGGCGAAGGCGGCTTTCTGGACTGTAACTGACGCTGAGGAGCGAAAGCGTGGGGAGCGAACAGG
>437
TACGGAGGATCCAAGCGTTATCCGGAATCATTGGGTTTAAAGGGTCCGTAGGTGGATAATTAAGTCAGAGGTGAAAGTTTGCAGCTTAACTGTAAAATTGCCTTTGATACTGGTTATCTTGAATCATTGTGAAGTAGTTAGAATATGTAGTGTAGCGGTGAAATGCATAGATATTACATAGAATACCAATTGCGAAGGCAGATTACTAACAATGTATTGACACTGATGGACGAAAGCGTAGGTAGCGAACGGG
>438
TACGGAGGGTCCAGGCGTTATCCGGATTTATTAGGTTTAAAGGGTGCGTAGGCGGTATTTTAAGTCAGTGGTGAAAGTTTGCGGCTCAACCGTAAAATTGCCATTGAAACTGAAGTACTTGAATACAGTGGAGGTAGGCGGAATGTGTAGTGTAGCGGTGAAATGCATAGATATTACACAGAACACCGATTGCGAAGGCAGCTTACTATACTGATATTGACGCTGATGCACGAAAGCGTGGGTAGCGAACAGG
>439
CACGTAAGGAGCGAGCGTTGTTCGGAATTATTGGGCGTAAAGGGCGTGTAGGCGGTTAACTAAGTCTTGTTTGAAAGACCGATGCTCAACATCGGAAACGGGCAGGAAACTGGTTAACTAGAATCCGGTAGGGAAATGTGGAATTCCTAGTGTAGGGGTGAAATCTGTTGATATTAGGAAGAACACCAATGGCGAAGGCAACATTTTGGGCCTGGATTGACGCTGAGGCGCGAAAGCATAGGTAGCAAACAGG
>440
TACGGAGGATCCAAGCGTTATCCGGAATCATTGGGTTTAAAGGGTCCGTAGGTGGATAATTAAGTCAGAGGTGAAATCCTGCAGCTCAACTGTAGAATTGCCTTTGATACTGGTTATCTTGAGTTATTATGAAGTAGTTAGAATATGTAGTGTAGCGGTGAAATGCATAGATATTACATAGAATACCAATTGCGAAGGCAGATTACTAATAATCAACTGACACTGATGGACGAAAGCGTGGGGAGCGAACAGG
>441
TACGGAGGGTCCAAGCGTTATCCGGAATCATTGGGTTTAAAGGGTTCGTAGGCGGGCTAATCAGTCAGAGGTGAAATCCAGCAGCTTAACTGTTGAACTGCCTTTGATACTGTTAGTCTTGAGTCATATTGAAGTGGATAGAATATGTAGTGTAGCGGTGAAATGCATAGATATTACATAGAATACCGATTGCGAAGGCAGTCCACTAAGTATGTACTGACGCTGATGAACGAAAGCGTGGGGAGCGAACGGG
>442
TACGTAGGGTGCAAGCGTTAATCGGAATTACTGGGCGTAAAGCGTTCGCAGGCGGCACTATAAGACAGATGTGAAATCCCCGGGCTCAACCTGGGAACTGCATTTGTGACTGTAGAGCTAGAGTGTGTCAGAGGGGGGTGGAATTCCACGTGTAGCAGTGAAATGCGTAGAGATGTGGAGGAACACCGATGGCGAAGGCAGCCCCCTGGGATAACACTGACGCTCAGGAACGAAAGCGTGGGGAGCAAACAGG
>443
GACGGAGGATGCAAGTGTTATCCGGAATCACTGGGCGTAAAGCGTCTGTAGGTGGTCAAATAAGTCAACTGTTAAATCTTGAGGCTCAACCTCAAAATCGCAGTCGAAACTATTAGACTAGAGTATAGTAGGGGTAAAGGGAATTTCCAGTGGAGCGGTGAAATGCGTAGAGATTGGAAAGAACACCGATGGCGAAGGCACTTTACTGGGCTATTACTAACACTGAGAGACGAAAGCTAGGGTAGCAAATGGG
>444
TACGTAGGGTGCAAGCGTTGTCCGGAATTACTGGGCGTAAAGAGTGCGTAGGCGGAAATTTAAGTCAGATGTGAAAGTTCACGGCTCAACCGGGAAAGTGCATTTGAAACTAAATTTCTTGAATATCGGAGAGGTAAGGGGAATTCCTAGTGTAGCGGTGAAATGCGTAGAGATTAGGAAGAACACCGGTGGCGAAGGCGCCTTACTGGACGAATATTGACGCTGAGGCACGAAAGCGTGGGGAGCAAACAGG
>445
TACGGAGGGTGCGAGCGTTGTTCGGATTTACTGGGCGTAAAGGGTGCGTAGGCGGACATTAAGGTCAGATGTGAAATCCCGGGGCTCAACCCCGGAACTGCATTTGAAACCGAATGTCTAGAGTGTGAGAGAGGATGATGGAATTTCTAGTGTAGCAGTGAAATGCGTAGATATTAGAAGGAACACCAGAGGCGAAGGCGATCATCTGGCTCATTACTGACGCTGAGGCACGAAAGTGTGGGTAGCAAACAGG
>446
TACGTAGGGGGCAAGCGTTATCCGGAATAATTGGGCGTAAAGGGTGAGTAGGCGGCTCAGTAAGCTAGAGTTAAAAGGCGGAGGCTTAACCTCCGTATGGCTTTAGAACTGCTGAGCTTGAGAACAGGAGAGGAAAGTGGAATTCCTAGTGTAGCGGTGAAATGCGTAGATATTAGGAGGAACACCGGTGGCGAAGGCGACTTTCTGGACTGTAACTGACGCTGAGTCACGAAAGCGTGGGGAGCGAACAGG
>447
TACGTAGGGCGCAAGCGTTATCCGGAATTATTGGGCGTAAAGAGCTCGTAGGCGGTTTGTCGCGTCTGCCGTGAAAGTCCGGGGCTCAACCCCGGATCTGCGGTGGGTACGGGCAGACTAGAGTGATGTAGGGGAGACTGGAATTCCTGGTGTAGCGGTGAAATGCGCAGATATCAGGAGGAACACCGATGGCGAAGGCAGGTCTCTGGGCATTAACTGACGCTGAGGAGCGAAAGCATGGGGAGCGAACAGG
>448
TACGAAGGGAGCTAGCGTTGTTCGGATTTACTGGGCGTAAAGGGCATGTAGGCGGTTTTGTAAGATAGATGTGAAAGCCCGAGGCTCAACCTCGGAACTGCATTTATAACTGCAAAGCTAGAGTACTGGAGAGGAAAGTGGAATAACTAGTGTAGAGGTGAAATTCGTAGATATTAGTTAGAACACCAGTGGCGAAGGCGACTTTCTGGACAGATACTGACGCTGAGGTGCGAAAGCGTGGGGAGCGAACAGG
>449
TACGGAGGGTGCAAGCGTTAATCGGAATTACTGGGCGTAAAGCGCGCGTAGGCGGTTTGTTTAGTCAGATGTGAAATCCCAGGGCTTAACCTTGGAACTGCATTTGATACTGGCAGACTAGAGTATGTTAGAGGAATGCGGAATTCCGGGTGTAGCGGTGAAATGCGTAGATATCCGGAGGAACATCAGTGGCGAAGGCGGCATTCTGGAACAATACTGACGCTGAGGTGCGAAAGCGTGGGGAGCAAACAGG
>450
TACGAAGGTCCCGAGCGTTATTCGGAATCACTGGGCGTAAAGGGAGCGTAGGCTGTACGGTAAGTCAGATGTGAAATCTCAGAGCTCAACTCTGAAACTGCATCCGATACTGCCGTACTAGAGTAATGGAGGGGTAACTGGAATTCTCGGTGTAGCAGTGAAATGCGTAGATATCGAGAGGAAGACCAACGGCGAAGGCAGGTTACTGGACATTTACTGACGCTGAGGCTCGAAGGCTAGGGTAGCGAAAGGG
>451
CACGAACCGGACAAACGTTATTCGGAATTATTGGGCTTAAAGGGTGCGTAGGCGGTCATGTAGGTGGGGTGTGAAATCCCTCGGCTCAACCGAGGAACTGCGCTCCAAACCACATGACTAGAGGGAGACAGAGGTAAGCGGAACTGATGGTGGAGCGGTGAAATGCGTTGATATCATCAGGAACACCAGTGGCGAAAGCGGCTTACTGGGTCTCTTCTGACGCTGAGGCACGAAAGCTAGGGTAGCGAACGGG
>452
TACGTAGGTGGCAAGCGTTGTCCGGATTTATTGGGCGTAAAGCGCGCGCAGGCGGTCCGTTTAGTCCGAGGTGAAATCTCTCGGCTCAACCGGGATAGGTCTTTGGATACTGGCGGACTCGAGGAGAGCAGAGGTGAGTGGAATTCTGGGTGTAGTGGTGAAATGCGTAGATATCCAGAGGAACACCAGTGGCGAAGGCGGCTCACTGGGCTCCACCTGACGCTGAGGCGCGAAAGCGTGGGGAGCGAACCGG
>453
TACGGAGGGCGCAAGCGTTAATCGGAATCACTGGGCGTAAAGCGTACGTAGGCGGCCTTTCAAGTCAGGTGTGAAATCCCACGGCTCAACCGTGGAACTGCACTTGAAACTGGGAGGCTTGAATTCGGGAGAGGGTGGCGGAATTTCAGGTGTAGGAGTGAAATCCGTAGATATCTGAAGGAACACCAGTGGCGAAGGCGGCCACCTGGACCGATATTGACGCTGAGGTACGAAAGTGTGGGTAGCAAACAGG
>454
TACGAAGGTCCCAAGCGTTGTTCGGAATCACTGGGCGTAAAGCGTGCGTAGGCGGCATGGTAAGTCAGATGTGAAATCTTTGGGCTCAACCCGGAAACTGCATCCGATACTGCCATGCTAGAGTAATGGAGGGGTAACTGGAATTCTCGGTGTAGCAGTGAAATGCGTAGATATCGAGAGGAACACTCGTGGCGAAGGCGAGTTACTGGACATTTACTGACGCTCAGGCACGAAGGCTAGGGTAGCGAAAGGG
>455
GACGAACCGTCCAAACGTTATTCGGTATCACTGGGCTTAAAGAGTTCGTAGGCGGCCTAGTAGGTGAGATGTGAAATCCCACGGCTCAACCGTGGAACTGCGTTTCAAACCACTAGGCTTGAGGGAGATAGAGGTGAGCGGAACAGATGGTGGAGCGGTGAAATGCGTTGATATCATCTGGAACACCGGTGGCGAAAGCGGCTCACTGGATCTCTTCTGACGCTGAGGAACGAAAGCTAGGGTAGCGAACGGG
>456
TACAGAGGATGCAAGCGTTATCCGGAATGATTGGGCGTAAAGCGTCTGTAGGTGGCTTTTTAAGTCCGCCGTCAAATCCCAGGGCTCAACCCTGGACAGGCGGTGGAAACTACCAAGCTGGAGTACGGTAGGGGCAGAGGGAATTTCCGGTGGAGCGGTGAAATGCGTAGAGATCGGAAAGAACACCAACGGCGAAAGCACTCTGCTGGGCCGACACTGACACTGAGAGACGAAAGCTAGGGGAGCGAATGGG
>457
TACGGAGGGTCCAGGCGTTATCCGGATTTATTAGGTTTAAAGGGTGCGTAGGCGGTACTTTAAGTCAGTGGTGAAAGTTTGCGGCTCAACCGTAAAATTGCCATTGAAACTGAAGTACTTGAATACAGTGGAGGTAGGCGGAATGTGTAGTGTAGCGGTGAAATGCATAGATATTACACAGAACACCGATTGCGAAGGCAGCTTACTATACTGATATTGACGCTGATGCACGAAAGCGTGGGTAGCGAACAGG
>458
TACGGAGGGTCCAAGCGTTATCCGGATTTATTGGGTTTAAAGGGTCCGTAGGCGGGATATTAAGTCAGTGGTGAAAGCCTACAGCTTAACTGTAGCACTGCCATTGATACTGGTATTCTTGAGTATGGTTGAAGTGGGCGGAATATGTCATGTAGCGGTGAAATGCATAGATATGACATAGAACACCTATTGCGAAGGCAGCTCACTAAGCCATTACTGACGCTCAGGGACGAAAGCGTGGGTAGCAAACAGG
>459
TACGGAGAGGGCGAGCGTTATTCGGAATTATTGGGCGTAAAGGGTGCGTAGGCGGTTTGATAAGTCAAAAGTGAAATCCCGGGGCTCAACCCCGTAACTGCTTTTGAAACTGTCAGACTTGAATCAGAGAGAGGATAGTAGAATTCCTAATGTAGGGGTGAAATCCGTAGATATTAGGAGGAATACCAGAGGCGAAGGCGGCTATCTGGCTCTGTATTGACGCTGAGGCACGAAAGTGTGGGGAGCAAACAGG
>460
TACGTAGGGACCAAGCGTTGTCCGGAATTATTGGGCGTAAAGAGCTCGTAGGCTGTTCGGTAAGTCAGGTGTGAAAGTTAAGGGCTCAACCCTTAAATGCCACTTGATACTGCTGTGACTAGAGTCCGGTAGAGGAGTGTGGAATTCCTAGTGTAGCGGTGAAATGCGCAGATATTAGGAGGAACACCAGCGGCGAAGGCGGCACTCTGGGCCGGTACTGACGCTCAGGAGCGAAAGCATGGGGAGCAAACAGG
>461
GACGTAGGGACCAAGCGTTGTCCGGATTTATTGGGCGTAAAGAGCTCGTAGGCGGTTGCGTAAGTCGGATGTGAAAACTCGGGGCTTAACCCCGAGACGCCATCCGATACTGCGCTGACTTGAATCCAGTAGGGGAGTGTGGAATTTGTCGTGTAGCGGTGAAATGCGCAGATATGACAAGGAACACCTATGGCGAAGGCAGCACTCTGGGCTGGTATTGACGCTGAGGAGCGAAAGCATGGGTAGCAAACAGG
>462
TACGGAGGGTGCGAGCGTTAATCGGAATTACTGGGCGTAAAGCGCGCGTAGGCGGCGGTTTAAGTCAGATGTGAAAGCCCTGGGCTTAACCTGGGAACTGCATTTGATACTGGGCCGCTAGAGTACGAGAGAGGGAGGTAGAATTCCACGTGTAGCGGTGAAATGCGTAGATATGTGGAGGAATACCAGTGGCGAAGGCGGCCTCCTGGCTCGATACTGACGCTGAGGTGCGAAAGCGTGGGGAGCAAACAGG
>463
GACGAACCGGACGAACGTTATTCGGAATCACTGGGCTTAAAGGGTACGTAGGCGGCTTGGTAGGTTGGGTGTGAAATCCCACAGCTCAACTGTGGAACTGCGCTCAAAACCATCAAGCTTGAGGGAAGCAGAGGTAAGCGGAACTGATGGTGGAGCGGTGAAATGCGTTGATATCATCAGGAACACCAGTGGCGAAGGCGGCTTACTGGGCTTCTACTGACGCTGAGGTACGAAAGCTAGGGTAGCGAACGGG
>464
TACGGAGGGTGCAAGCGTTATCCGGATTTATTGGGTTTAAAGGGTACGTAGGCGGATTATTAAGTCAGTGGTGAAATCCTGCAGCTCAACTGTAGAACTGCCATTGATACTGGTAATCTTGAATGTGATTGAAGTAGGCGGAATGTGTCAAGTAGCGGTGAAATGCTTAGATATGACACAGAACACCGATTGCGTAGGCAGCTTACTAAGTCATTATTGACGCTGAGGTACGAAAGCGTGGGGAGCGAACAGG
>465
TACGGAGGGTCCAAGCGTTATCCGGAATCATTGGGTTTAAAGGGTCCGCAGGCGGTCAATTAAGTCAGAGGTGAAAGCCCATCGCTCAACGATGGAACTGCCTTTGATACTGGTTGACTTGAGTTATACGGAAGTAGATAGAATAAGTAGTGTAGCGGTGAAATGCATAGATATTACTTAGAATACCGATTGCGAAGGCAGTCTACTACGTATATACTGACGCTCATGGACGAAAGCGTGGGGAGCGAACAGG
>466
TACTAAAGGTGCAAGCGTTAATCGGAATTACTGGGCGTAAAGCGCGCGTAGGTGGTTTGTTAAGTTGGATGTGAAAGCCCAGGGCTCAACCTTGGAACTGCATTCAAAACTGACTCACTAGAGTACGAGAGAGGTTAGTGGAATTTCCTGTGTAGCGGTGAAATGCGTAGAGATGGGAAGGAACACCAGTGGCGAAGGCGACTGACTGGCTCGATACTGACACTGAGGTGCGAAAGCGTGGGGAGCAAACGGG
>467
TACGTAGGTCACAAGCGTTAATCGGATTTATTGGGCGTAAAGGGTCCGCAGGGGGTATATCAAGTTAGATGTGAAATCCTATGGCTCAACCATAGAACTGCATTTAAAACTGATGTACTGGAGTGTTGGAGAGGAGAGCAGAATTCTTGGTGTAGCGGTGGAATGCTTAGATATCAAGAGGAATACCAAAAGCGAAGGCAGCTCTCTGGACAACTACTGACCCTCATGGACGAAAGCGTGGGTAGCAAACAGG
>468
TACGGAGGGGGTTAGCGTTGTTCGGAATTACTGGGCGTAAAGCGTACGTAGGCGGATTATTAAGTTAGGGGTGAAATCCCGGGGCTCAACCCCGGAACTGCCTCTAATACTGGTAATCTAGAGTTCGAGAGAGGTGAGTGGAATTCCAAGTGTAGAGGTGAAATTCGTAGATATTTGGAGGAACACCAGTGGCGAAGGCGGCTCACTGGCTCGATACTGACGCTGAGGTACGAAAGTGTGGGGAGCAAACAGG
>469
TACGGGGGGTGCAAGCGTTACTCGGAATCACTGGGCGTAAAGAGTATGTAGGCTGGTTTGCAAGTTGGAAGTGAAATCCTATGGCTCAACCATAGAACTGCTTCCAAAACTGCTTACCTAGAATGTGGGAGAGGTAGATGGAATTTCTGGTGTAGGGGTAAAATCCGTAGATATCAGAAGGAATACCGATTGCGAAGGCGATCTACTAGAACACTATTGACGCTGAGATACGAAAGCGTGGGGAGCAAACAGG
>470
TACGTAGGGGGCAAGCGTTATCCGGAATCACTGGGTGTAAAGGGTGTGTAGGTGGTAATACAAGTCAGATGTGAAAGCCCGAGGCTCAACCTCGGGATTGCATTTGAAACTGTATAACTAGAGTGCAGGAGAGGAAAGCGGAATTCCTAGTGTAGCGGTGAAATGCGTAGATATTAGGAGGAACACCAGTGGCGAAGGCGGCTTTCTGGACTGTAACTGACACTGAGACACGAAAGCGTGGGGAGCGAACAGG
>471
CACGAACCGGACAAACGTTATTCGGAATTATTGGGCTTAAAGGGTGCGTAGGCGGTGCGGTAAGTGAGGTGTGAAAGCCCACGGCTCAACCGTGGAATTGCGCTTCATACTGCCGTGCTAGAGGGAGACAGAGGTAAGCGGAACTGATGGTGGAGCGGTGAAATGCGTTGATATTATCAGGAACACCGGTGGCGAAAGCGGCTTACTGGGTCTCTTCTGACGCTGAGGCACGAAAGCTAGGGTAGCGAACGGG
>472
TACGGAGGGTCCAAGCGTTATCCGGAATCATTGGGTTTAAAGGGTGCGCAGGCGGTTTATTAAGTCAGTGGTGAAATCTCGAGGCTCAACCTCGAAACTGCCATTGATACTGATAAACTTGAGTTCAGTTGGAGTAGGCGGAATGTGTAGTGTAGCGGTGAAATGCTTAGATATTACACAGAACACCGATAGCGAAGGCAGCTTACTAAACTGATACTGACGCTGAGGCACGAAAGCGTGGGGAGCGAACAGG
>473
TACTAAAGGTGCGAGCGTTAATCGGAATTACTGGGCGTAAAGCGCGTGCAGGCGGTTCGTTAAGTCAAATGTGAAATCCCAGGGCTCAACCCTGGAACTGCATTCGATACTGGCGAACTAGAGTGTAAGAGAGGGTTGTGGAATTCCGGGTGTAGCGGTGAAATGCGTAGATATCCGGAGGAACATCAGTGGCGAAGGCGACAACCTGGCTTAACACTGACGCTCAGATGCGAAAGCGTGGGGAGCAAACAGG
>474
TACGGGAAGGGCAAACGTTATTCAGATTTATTGGGCGTAAAGGATGCGTAGGTTGAAAATTTAATTTTAATAAAAATCTAAAATTTCATTTTTATTCATTCATTAAAAAACTAATTTTCTAGAGTAAAAATAAAGATTATGGAATTTTAAGAGTAACGGTAAAATGTTTTAATCCTTAAAAGAACCTCATAAGCGAAAGCGAAAATCTTCTTTAACTGACACTGAGGCATTAAAGCATGGGTAGCAAAAGGG
>475
TACGAAGGTCCCAAGCGTTGTTCGGAATAACTGGGCGTAAAGCGTGTGTAGGCTGCGCGGAAAGTCAAATGTGAAAGCCAAGGGCTCAACCCTTGAACTGCATTCGATACTCCCGTGCTAGAGTAATGGAGAGGTAAGTGGAATTCTCGGTGTAGCAGTGAAATGCGTAGATATCGAGAGGAACATCAATGGCGAAGGCAACTTACTGGACATTTACTGACGCTCAGACACGAAGGCTAGGGGAGCGAAAGGG
>476
TACGGAGGGTGCAAGCGTTGTTCGGAATTATTGGGCGTAAAGGGCGTGTAGGCGGGTATGCAGGTCAGGTGTGAAATCCCTCGGCTCAACCGAGGAAGTGCATTTGAAACCGTATATCTTGAGTACGAGAGAGGCAGATGGAATTCCCAGTGTAGAGGTGAAATTCATAGATATTGGGAAGAACACCGGTGGCGAAGGCGGTCTGCTGGCTCGATACTGACGCTGAGACGCGAAAGCGTGGGGAGCAAACAGG
>477
TACGGAGGGTCCAAGCGTTATCCGGATTTATTGGGTTTAAAGGGTGCGCAGGCGGGCCTGCAAGTCAGTGGTGAAATCCCGGGGCTCAACTCCGGAACTGCCATTGATACTACAGGTCTTGAGTTTGGTTGAAGTGGGCGGAATGTAGCATGTAGCGGTGAAATGCATAGATATGCTACAGAACACCGATCGCGAAGGCAGCTCACTAAACCAAAACTGACGCTCAGGCACGAAAGCGTGGGTAGCGAACAGG
>478
TACGAAGGTCCCGAGCGTTATTCGGAATCACTGGGCGTAAAGGGAGCGTAGGCTGTGCGGTAAGTCAGATGTGAAATCTCAAGGCTCAACCTTGAAACTGCATCCGATACTGCCGCACTAGAGTAATGGAGGGGTAAGTGGAATTCTCGGTGTAGCAGTGAAATGCGTAGATATCGAGAGGAAGACCAACGGCGAAGGCAGCTTACTGGACATTTACTGACGCTGAGGCTCGAAGGCTAGGGTAGCGAAAGGG
>479
TACGGAGGGTGCAAGCGTTAATCGGAATTACTGGGCGTAAAGCGCGCGTAGGTGGTCTGTTAAGTCAGCTGTGAAAGCCCTGGGCTTAACCTGGGAACTGCAGTTGATACTGGCAGGCTAGAGTACGAGAGAGGGAGGTAGAATTCCATGTGTAGCGGTGAAATGCGTAGATATATGGAGGAATACCAGTGGCGAAGGCGGCCTCCTGGCTCGATACTGACACTGAGGTGCGAAAGCGTGGGTAGCAAACAGG
>480
GACGGAGGATGCAAGTGTTATCCGGAATCACTGGGCGTAAAGCGTTTGTAGGTTGTTTGGTAAGTCTATTGTTAAATCTTGAAGCTCAACTTCAAACCTATAATAGAAACTACTAGACTTGAGGATAGTAGGGGTAAAGGGAATTTCCAGTGGAGCGGTGAAATGCGTAGAGATTGGAAGGACCACCGATGGCGAAGGCACTTTACTGGGCTATTTCTGACACTAAGAAACGAAAGCTAGGGTAGCGAATGGG
>481
TACGGAGGATTCGAGCGTTATCCGGATTTATTGGGTTTAAAGGGTCCGTAGGCGGTCTTTTAAGTCAGTGGTGAAATCCCAGAGCTCAACTCTGGAACTGCCATTGAAACTGAAAGACTTGAATATGGTTGAGGTAGGCGGAATACGTTATGTAGCGGTGAAATGCATAGATATAACGTAGAACACCAATTGCGAAGGCAGCTTACTAAACCATTATTGACGCTGATGGACGAAAGCGTGGGGAGCGAACAGG
>482
GACGAACCGTCCAAACGTTATTCGGTATCACTGGGCTTAAAGCGTTCGTAGGCGGCTTGGTAGGTGAGATGTGAAAGCCCACGGCTCAACCGTGGAATTGCGTTTCAAACCCCCAAGCTCGAGGAAGATAGGGGTGATGGGAACTTATGGTGGAGCGGTGAAATGCGTTGATATCATAGGGAACACCGGTGGCGAAGGCGCATCACTGGATCTTTTCTGACGCTGAGGAACGAAAGCTAGGGTAGCGAACGGG
>483
TACGGAGGGAGCGAGCGTTAATCGGAATTACTGGGCGTAAAGCGCGCGTAGGCGGCTTTGTAAGTCGGATGTGAAAGCCCTGGGCTCAACCTGGGAATGGCATTCGAAACTGCATGGCTAGAGTATGGTAGAGGGAAGTGGAATTTCCGGTGTAGCGGTGAAATGCGTAGATATCGGAAGGAACACCGGTGGCGAAGGCGACTTCCTGGGCCAATACTGACGCTGAGGCGCGAAAGCGTGGGTAGCAAACAGG
>484
CACGTAAGGAGCGAGCGTTGTTCGGAATTATTGGGCGTAAAGGGCATGTAGGCGGTTATATAAGTCCGATGTGAAAGCACACAGCTTAACTGTGATGTTGCGTTGGAAACTGTATGACTTGAATCCGAGAGGGGTAAGTGGAATTCCTAGTGTAGGGGTGAAATCTGTTGATATTAGGAAGAACACCGGAGGCGAAGGCGACTTGCTGGCTCTGGATTGACGCTGAGGTGCGAAAGCGTAGGTAGCGAACAGG
>485
TACGGAGGGTGCAAGCGTTACTCGGAATCACTGGGCGTAAAGAGCGTGTAGGCGGATAGGTAAGTCAGAAGTGAAATCCAATAGCTCAACTATTGAACTGCTTTTGAAACTGCTTGTCTAGAATATGGGAGAGGTAGATGGAATTTCTGGTGTAGGGGTAAAATCCGTAGAGATCAGAAGGAATACCGATTGCGAAGGCGATCTACTGGAACATTATTGACGCTGAGACGCGAAAGCATGGGGAGCAAACAGG
>486
CACCGGCGCCCCAAGTGGCAATCATAATTATTGGGCCTAAAGCATCCGTAGCCGGATTTGTAAATTTTCTGTGAAATCTCTTGGCTTAACCAAGAGGCGTGCAGAAAAGACTGCATTTCTCGAGACCGGGAGGAGTTAGAGGTATTCTGTGGGGAGCGGTAAAATGTTATAATCCTCGGAAGACCACCAATGGCGAAGGCATCTAACTAGAACGGATCTGACGGTGAGGGATGAAGGCTAGGGGAGCAAAACGG
>487
TACCAGCGCCACGAGTGGAGATCGCTTTTATTGGGTCTAAAGTGTCCGTAGCTTGTTTTGTAAGTCTCTTGTGAAATTTCTGTAGCTTAACTCAGAAATTGCAAGAGATACTGCAGAACTTGAGACCGGGAGGGATAAGAGGTATTGTTTGGGTAGCGGTAAAATGTTATAATCCTTACAGGACCAACTAAGGCGAAGGCATCTTATTTGAACGGATCTGACAGTGAGGGACGAGAGCTAGGGGAGCAAACCGG
>488
CACGTACCGTCCAAACGTTATTCGGTATCACTGGGCTTAAAGCGTTCGTAGGCGGCTTGGAAGGTGAGATGTGAAAGCCCACGGCTCAACCGTGGAACAGCATTTCAAACCACCAGGCTTGAGGAAGACAGGGGTGAAGGGAACTTATGGTGGAGCGGTGAAATGCGTTGATATCATAGGGAACACCGGTGGCGAAAGCGCTTCACTGGGTCTTTTCTGACGCTGAGGAACGAAAGCTAGGGTAGCGAATGGG
>489
TACGGGGGGTGCAAGCGTTATTCGGATTTACTGGGCGTAAAGCGCGCGTAGGCGGCCGTTTAAGTCAGATGTGAAAGCCCGGGGCTCAACCCCGGAAGTGCATTTGATACTATTCGGCTTGAGTATGGGAGAGGGAAGTGGAATTCCTGGTGTAGAGGTGAAATTCGTAGATATCAGGAGGAACACCGGTGGCGAAGGCGACTTCCTGGACCAATACTGACGCTGAGGCGCGAAGGCGTGGGGAGCAAACAGG
>490
TACGGAGGGGGCTAGCGTTGTTCGGAATTACTGGGCGTAAAGCGCGCGTAGGCGGGCTGTTAAGTCGGGGGTGAAATCCCGGGGCTCAACCCCGGAACTGCCTCCGATACTGGCAGCCTAGAGATCGAGAGAGGCGAGTGGAATTGCGAGTGTAGAGGTGAAATTCGTAGATATTCGCAGGAACACCAGTGGCGAAGGCGGCTCGCTGGCTCGATACTGACGCTGAGGCGCGAAAGCGTGGGGAGCAAACAGG
>491
TACGGAGGGTGCAAGCGTTATCCGGAATTATTGGGTTTAAAGGGTCCGTAGGCGGACCTTTAAGTCAGTGGTGAAATCCTTCGGCTCAACCGGAGAACTGCCATTGAAACTGAAGGTCTTGAATATAGTTGAAGTGGGCGGAATATGGCATGTAGCGGTGAAATGCTTAGATATGCCATAGAACACCGATAGCGAAGGCAGCTCACTAAGTTATTATTGACGCTAAGGGACGAAAGCGTGGGGAGCGAACAGG
>492
TACGGAGGGTGCAAGCGTTGCGCGGAATTACTGGGCGTTAAGGGTCCGTAGGCTGTTTGTTAAGTCAGTTTTGTAAGCCATCGGCTCAACCGATGAAACGGAATTGATACTGGCAGACTAGAGTGTGAGAGGGGAAAGTGGAATTCCAGGAGTAGCGGTGAAATGTGTAGATACCTGGAGGAACGCCAAAGGTGAAGACAACTTTCTGGCTCATATCTGACGCTGAGGGACGAAAGCGTGGGGAGCAAATAGG
>493
CACGTACCGTCCAAACGTTATTCGGTATCACTGGGCTTAAAGCGTTCGTAGGCGGCTTGGAAGGTGAGATGTGAAAGCCCACGGCTCAACCGTGGAATTGCGTTTCAAACCACTAGGCTTGAGGAAGATAGGGGTGATGGGAACTTATGGTGGAGCGGTGAAATGCGTTGATATCATAGGGAACACCGGTGGCGAAAGCGCATCACTGGATCTTTTCTGACGCTGAGGAACGAAAGCTAGGGTAGCGAACGGG
>494
TACGAACTGTGCAAACGTTATTCGGAATCACTGGGCTTAAAGGGTGCGCAGGCGGCCCGATAAGTAGGATGTGAAATCTCCCGGCCCAACCGGGGAACTGCGTTCTAAACTGTCGGGCTTGAGTGAGATAGGGGTGTGCGGAACTTCTAGTGGAGCGGTGAAATGTGTTGATATTAGAAGGAACACCGGTAGCGAAAGCGGCACACTGGGTCTCAACTGACGCTCATGCACGAAAGCCAGGGTAGCGAACGGG
>495
TACGGAGGGTGCAAGCGTTAATCGGAATCACTGGGCGTAAAGCGCGCGTAGGCGGTTTGATAAGTCAGATGTGAAAGCCCCGGGCTCAACCCGGGAACTGCGTTTGATACTGTCAGACTAGAGTATGGTAGAGGGAAGTGGAATTCCGAGTGTAGCGGTGAAATGCGTAGATATTCGGAGGAACATCAGTGGCGAAGGCGGCTTCCTGGATCAATACTGACGCTGAGGTGCGAAAGCGTGGGGAGCAAACAGG
>496
TACGAAGGGGGCTAGCGTTGTTCGGATTTACTGGGCGTAAAGCGCATGTAGGCTGTTTATTAAGTTAGAGGTGAAATCCCAGGGCTCAACCCTGGAACTGCCTTTAATACTGGTAGACTAGAGTATGATAGAGGATAGTGGAATTCTAAGTGTAGAGGTGAAATTCGTAGATATTTAGAGGAACACCAGTGGCGAAAGCGGCTATCTGGATCATTACTGACGCTGAGATGCGAAAGTGTGGGGAGCAAACAGG
>497
CACGTAGGGGGCAAGCGTTGTCCGGAATCACTGGGCGTAAAGGGCGCGTAGGCGGTTTATTAAGTTGCATGTGAAATTCCAGGGCTCAACTCTGGGCGTGCATGCAAAACTGGTAGACTTGAGTGTGGTAGAGGTAAGTGGAATTCCTAGTGTAGCGGTGGAATGCGTAGATATTAGGAGGAACACCAGTGGCGAAGGCGACTTACTGGACCATAACTGACGCTGAGGCGCGAAAGCGTGGGGAGCAAACAGG
>498
TACAGAGGTGGCAAGTGTTGTTCGGATTTACTGGGCGTAAAGGGTCCGCAGGCGGTCTAGTGTGTCGGATGTGAAAGCTCACGGCTCAACCGTGGAATTGCATTCGAAACTACTAGACTAGAGTACAGGAGGGGAGCAGGGAATTCAGGGTGTAGCGGTGAAATGCGTAGATATCCTGAAGAACACCGGTGGCGAAGGCGCTGCTCTGGACTGATACTGACGCTCATGGACGAAAGCTGGGGGAGCGAAGAGG
>499
TACATAGGATGCAAGCGTTATCCGGAATGATTGGGCGTAAAGCGTCTGTAGGTGGTTTAAAAAGTCAACTGTCAAAAACTAAGGCTCAACTTTAGGCAGGCAGTTGAAACTTTTAGACTAGAGTATGGCAGAGGTAGAGGGAATTACTGGTGTAACGGTGAAATGTGCAGATATCAGTAAGAACACCTATGGCGAAAGCACTCTACTGGACCAAAACTGACACTCAGAGACGAAAGCTAGGGGAGCAAATAGG
>500
TACGGAAGGGGCAAGCGTTGTTCGGAATTATTGGGCGTAAAGGGCGTGCAGGCGGTTTCGTATGTCTACTGTGAAAGCACACGGCTCAACCGTGTTAAGCCGTAGAAACTGCGAGACTTGAGGCTGGGAGGGGTTGGTGGAATTCCCTGTGTAGCGGTGAAATGCGTAGAGATGGGGGAGAACACTCGTGGCGAAGGCGGCCAACTGGACCAGTTCTGACGCTGAGACGCGAAAGCGTGGGGAGCAAACAGG
>501
TACAGAGGGTGCAAGCGTTAATCGGAATTACTGGGCGTAAAGCGCGCGTAGGCGGTTCGTTAAGTTGGATGTGAAAGCCCCGGGCTTAACCTGGGAGGGTCATTCAAAACTGGCGAACTAGAGTGTGGTAGAGGGTAGTGGAACTCCTAGTGTAGCGGTGAAATGCGTAGAGATTAGGAAGAACACCAGTGGCGAAGGCGACTGCCTGGACCAACACTGACGCTGAGGTGCGAAAGCGTGGGTAGCGAACAGG
>502
TACGGAGGGTGCAAGCGTTAATCGGAATTACTGGGCGTAAAGCGCGCGTAGGCGGTTTGGCAAGTCAGATGTGAAAGCCCTGGGCTCAACCTGGGAACTGCATTCGATACTGCCAGACTAGAGTATGTTAGAGGAAGGTGGAATTCCAGGTGTAGCGGTGAAATGCGTAGATATCTGGAGGAACATCAGTGGCGAAGGCGACCTTCTGGGACAATACTGACGCTGAGGTGCGAAAGCGTGGGGAGCAAACAGG
>503
TACGTATGTCGCAAGCGTTATCCGGAATTATTGGGCGTAAAGCGAGTCTAGGCGGCTTGTTAAGTCAGATGTGAAAATGCGGGGCTCAACTCCGTATTGCGTTTGAAACTGGCAGGCTAGAGTACTGGAGAGGTGGGCGGAACTACAAGTGTAGAGGTGAAATTCGTAGATATTTGTAGGAATGCCGATAGTGAAGACAGCTCACTGGACAGATACTGACGCTAAAGCTCGAAAGCGTGGGGAGCAAACAGG
>504
TACGGAGGGTGCGAGCGTTGTCCGGAATCACTGGGCGTAAAGGGCGCGTAGGCGGCTCTGTAAGTCGGATGTGAAATCCCGGGGCTCAACTCCGGGGCTGCATCTGAGACTGCAAGGCTAGAGCGTGGTAGGGGCGAGCGGAATTCCCGGTGTAGCGGTGGAATGCGTAGATATCGGGAAGAACACCAGTGGCGAAGGCGGCTCGCTGGGCTACTGCTGATGCTGAGGCGCGAAAGCGTGGGGAGCAAACAGG
>505
TACGTAGGCAGCAAGCGTTGTTCGGAATTACTGGGCGTAAAGAGTGTGTAGGCGGTGCTCCAAGTCTGGTGTGAAATCTCCCGGCTCAACTGGGAGGGTGCGCTAGAAACTGGAATGCTAGAGGATGGGAGAGGTAAGCGGAATTCCTGGTGTAGCGGTGAAATGCGTAGATATCAGGAGGAACACCTGTGGTGTAGACAGCTTACTGGACCATTTCTGACGCTGAGACACGAAAGCGTGGGTAGCAAACAGG
>506
TACGAAGGGAGCGAGCGTTGTTCGGAATTACTGGGCGTAAAGGGCATGTAGGCGGATAGTAAAGATAGGGGTGAAATCCCGGGGCTCAACCTCGGAACTGCCTCTATAACTTACAATCTAGAGTACTGAAGAGGATGGCGGAATACCCAGTGTAGAGGTGAAATTCGTAGATATTGGGTAGAACACCGGTGGCGAAGGCGGCCATCTGGGCAGTAACTGACGCTGAGATGCGAAAGTGTGGGGAGCGAACGGG
>507
CACGAACCGGGCAAACGTTATTCGGAATTACTGGGCTTAAAGGGTGCGTAGGCGGCGCTATAAGTCGGGTGTGAAATCCCACGGCTCAACCGTGGAACTGCGCCCGATACTGTAGTGCTTGAGGAAGATAGAGGTGAGCGGAACGAATGGTGGAGCGGTGAAATGCGTTGATATCATTCGGAACACCCGTGGCGAAAGCGGCTCACTGGGTCTTTTCTGACGCTGAGGCACGAAAGCTAGGGGAGCGAACGGG
>508
TACGAAGGTGGCAAGCGTTGTTCGGAATCACTGGGCTTAAAGCGTACGTAGGCGGATCATCAAGTGTCCTTTGAAATCCCACGGCTCAACCGTGGAACTGGGGGGCAAACTGGTGATCTTGAGGCAGTTAGGGGTGGGTGGAACTCTTGGTGGAGCGGTGGAATGCGTAGATATCAAGAGGAACGCCAGAGGTGAAAACGACCCACTGGGACTGTCCTGACGCTGAGGTACGAAAGCGTGGGTAGCGAACGGG
>509
TACGTAGGGAGCGAGCGTTATCCGGATTTATTGGGCGTAAAGCGTATGTAGGCGGTTTATTAAGTCCAGGGTTAAATACCGAAGCTCAACTTCGGTCCGCCCTGGAAACTGGTAAACTTGAATAGTGTAGAGGCAAGTGGAATTTCTAGTGTAGCGGTGGAATGCGTAGATATTAGAAGGAACACCAGTGGCGAAGGCGGCTTGCTGGGCACTTATTGACGCTGAGATACGAAAGCGTGGGGAGCAAATAGG
>510
TACAGAGGTGGCGAACGTTGTTCGGATTTACTGGGCGTAAAGGGTCCGCAGGCGGTCTTGTGTGTCGGATGTGAAAGCCAACGGCTTAACCGTTGAATTGCATTCGAAACTGCAAGACTAGAGTACTGGAGGGGAGAAGGGAACACTTGGTGTAGCGGTGAAATGCGTAGATATCAAGTGGAACACCGGCGGCGAAGGCGCTTCTCTGGACAGATACTGACGCTCATGGACGAAAGTTAGGGTAGCGAAAGGG
>511
CACGTAGGGTGCGAGCGTTGTCCGGAATTATTGGGCGTAAAGAGCTCGTAGGCGGTGTGTCGCGTCGGCCGTGAAAACCTGCAGCTTAACTGTGGGCTTGCGGTCGATACGGGCATCACTGGAGTTCGGCAGGGGAGACTGGAATTCCTGGTGTAGCGGTGAAATGCGCAGATATCAGGAGGAACACCGGTGGCGAAGGCGGGTCTCTGGGCCGATACTGACGCTGAGGAGCGAAAGCGTGGGGAGCGAACAGG
>512
TACGTAGGTGGCAAGCGTTATCCGGAATTACTGGGCGTAAAGCGTACGCAGGCGGTTGATTAAGTCTGACGTGAAAGCTCCTGGCTTAACTGGGAGAGGTCGTTGGAAACTAATTAGCTTGAGGTGATGAGAGGGGTGCGGAATTCCCGGTGTAGTGGTGGAATGCGTAGATATCGGGAGGAACACCAGCGGCGAAAGCGGCACCCTGGCATTTACCTGACGCTCATGTACGAAAGCGTGGGGAGCGAACGGG
>513
TACAGAGGGTGCAAGCGTTAATCGGAATTACTGGGCGTAAAGCGCGCGTAGGCGGCTTGGTCAGTCGGATGTGAAAGCCCCGGGCTTAACCTGGGAATTGCATCCGATACTGCCAGGCTAGAATGTAGTAGAGGGAAGTGGAATTCCGGGTGTAGCGGTGAAATGCGTAGATATCCGGAGGAACATCAGTGGCGAAGGCGACTTCCTGGACTAACATTGACGCTGAGGTGCGAAAGCGTGGGGAGCAAACAGG
>514
TACGTAGGGGACAAGCGTTATCCGGAATCATTGGGCGTAAAGGGTGAGTAGGCGGTTATTTAAGCAAGGAGTAAAAGGCATGGGCTCAACCTGTGTAAGCTTTTTGAACTGAATAACTTGAGAACAGGAGAGGTAAGTGGAATTCCTAGTGTAGCGGTGAAATGCGTAGATATTAGGAGGAACACCAGTGGCGAAGGCGACTTACTGGACTGTTACTGACGCTGAGGCACGAAAGCGTGGGGAGCAAACAGG
>515
TACGTAGGGTGCAAGCGTTGTTCGGAATTATTGGGCGTAAAGAGCGTGTAGGCGGCTATTTAAGTCTGATGTGAAAGCCCGAGGCTTAACCTCGGAAGTGCATTGGAAACTGGATAGCTAGAGGGCAAGAGAGGTGAGTGGAATTCCTGGTGTAGGGGTGAAATCCGTAGATATCAGGAGGAACATCAAAGGCGAAGGCAGCTCACTGGCTTGCTTCTGACGCTGAGACGCGAAAGCGTGGGTAGCAAACGGG
>516
GACGGAGGGTGCTAGCGTTATTCGGAATTATTGGGCGTAAAGCGTACGTAGGCGGTTTAGTAAGTTGGTTATGAAATCCCAGGGCTCAACCCTGGAACTGTAATCAAAACTGCTAAGCTAGAGGATGGTATGCGGTGATGGAATTTCTAGTGTAGGGGTGGAATCCGTAGATATTAGAAAGAACACCGGAGGCGAAAGCGATCACCTAGACCATATCTGACGCTAAGGTACGAAGGCGTGGGGAGCAAACAGG
>517
TACGTAGGAGGCGAGCGTTATCCGGATTTATTGGGCGTAAAGCGCGTGCAGGTGGTTTGGTAAGTTGGGTATGAAATCTTCTGGCTTAACTAGGAGAGGTTGCTCAAAACTACCAGACTAGAGGACGATAGAGGAAGGTGGAATTCCCGGTGTAGTAGTGAAATGCGTAGATATCGGGAGGAACACCAGTGGCGAAGGCGGCCTTCTGGGTCGTTCCTGACACTAAGACGCGAAAGTATGGGTAGCAAACGGG
>518
TACAGAGACTGCAAGCGTTATTCGGATTCACTGGGCGTAAAGGGTGCGCAGGCGGCTAGATGTGTCAGGTGTGAAAGCTCGAGGCTCAACCTCGAAACGGCGTCTGAAACTATCTGGCTAGAGTATCGGAGAGGGAAGCGGAATTCATGGTGTAGCAGTGAAATGCGTAGATATCATGAGGAACACCAAAGGCGAAGGCAGCTTCCTGGACGATTACTGACGCTCAGGCACGAAAGCGTGGGTAGCGAAAGGG
>519
CACGTAGGGAGCAAGCGTTGTCCGGAATTATTGGGCGTAAAGAGCTCGTAGGTGGTTCCGTAAGTCGGATGTGAAAACTCAAGGCTCAACCTTGAGACGCCATCCGATACTGCGGTGACTTGAGTTCGGTAGAGGAGTGTGGAATTCCTGGTGTAGCGGTGAAATGCGCAGATATCAGGAGGAACACCAACAGCGAAGGCAGCACTCTGGGCCGATACTGACACTGAGGAGCGAAAGCGTGGGGAGCAAACAGG
>520
TACGAAGGGAGCTAGCGTTGTTCGGATTTACTGGGCGTAAAGCGTGTGTAGGTGGTTAGGTAAGTTAGGTGTGAAATCCCAGAGCTCAACTCTGGAACTGCATTTGATACTGCTTAACTAGAGTTAGATAGAGGATAGTGGAATTTTCAGTGTAGGGGTGATATCCGTAGATACTGAAAGGAACACCAGTGGCGAAGGCGACTATCTGGATCTCGACTGACACTAAGACACGAAAGTGTGGGTAGCAAACAGA
>521
TACGTAGGGTGCAAGCATTAATCGGAATTATTGGGCGTAAAGGGCGCGTAGGCGGATTGATAAGTCAGATGTGAAATACCAAAGCTCAACTTTGGTGCTGCATTTGAAACTGTTTTTCTAGAGGATTGACGGAGAAAGGGGAATTCCACGAGTAGCGGTGAAATGCGTAGATACGTGGAGGAACACCGGTGGCGAAAGCGCCTTTCTAGTTTAGACCTGACGCTGAGGCGCGAGAGCAAGGGGAGCAAACAGG
>522
TACGTAGGGTGCGAGCGTTAATCGGAATTACTGGGCGTAAAGCGTGCGCAGGCGGTCTCGTAAGCTGGGTGTGAAAGCCCCGGGCTTAACCTGGGAATGGCATTCAGGACTGCGAGGCTCGAGTGTGGCAGAGGGAGGTGGAATTCCACGTGTAGCAGTGAAATGCGTAGAGATGTGGAGGAACACCGATGGCGAAGGCAGCCTCCTGGGCCAGCACTGACGCTCATGCACGAAAGCGTGGGGAGCAAACAGG
>523
TACGTAGGGGGCGAGCGTTGTCCGGAATCATTGGGCGTAAAGCGCGTGTAGGCGGCTTGGCAAGTCTGGTGTGAAATCTTGGGGCTCAACCCCAAGCGTGCACTGGAAACTGCCTCGCTAGAGTCCGGGAGAGGAGAGCGGAACTCCGAGTGTAGCGGTGAAATGCGCAGATATTCGGAAGAACACCGATGGCGAAGGCAGCTCTCTGGAACGGTACTGACGCTGAGACGCGAAAGCGTGGGGAGCGAACAGG
>524
TACGGAGGGTGCGAGCGTTGTTCGGATTTACTGGGCGTAAAGGGTGCGTAGGCGGACGTTAAGGTCAGATGTGAAATCCCAGGGCTCAACCCTGGAACTGCATTTGAAACCGAATGTCTAGAGTATGACAGAGGATGATGGAATTTCTAGTGTAGCAGTGAAATGCGTAGATATTAGAAGGAACACCAGAGGCGAAGGCGATCATCTGGGTCATTACTGACGCTGAGGCACGAAAGTGTGGGTAGCAAACGGG
>525
TACGGGGGGTGCGAGCGTTATTCGGAATTACTGGGCGTAAAGAGCGCGTAGGCGGTCTTTTAAGTCAGGTGTGAAAGCCCGGGGCTCAACCCCGGAAGTGCACTTGAAACTAAGAGACTTGAGTATGGGAGAGGGAAGTGGAATTCCTGGTGTAGCGGTGAAATGCGTAGATATCAGGAGGAACATCAGTGGCGAAGGCGACTTCCTGGACCAATACTGACGCTGAGGCGCGAAGGCGTGGGGAGCAAACAGG
>526
TACGGAGGGTGCAAGCGTTATCCGGAATCATTGGGTTTAAAGGGTCCGCAGGCGGTTAATTAAGTCAGAGGTGAAATCCCATAGCTCAACTATGGAACTGCCTTTGATACTGGTTGACTTGAGTTATACGGAAGTAGATAGAATAAGTAGTGTAGCGGTGAAATGCATAGAGATTACTTAGAATACCGATTGCGAAGGCAGTCTACTACGTATATACTGACGCTCATGGACGAAAGCGTGGGGAGCGAACAGG
>527
TACGGAGGGTGCGAGCGTTAATCGGAATTACTGGGCGTAAAGAGTACGTAGGCGGCTTGGTCAGTCGGATGTGAAAGCCCCGGGCTTAACCTGGGAATTGCACTCGATACTGCCAAGCTAGAATTTAGTAGAGGAATGCGGAATTCCGGGTGTAGCGGTGAAATGCGTAGAGATCCGGAGGAACATCAATGGCGAAGGCAGCATTCTGGGCTAAAATTGACGCTGAGGTACGAAAGCGTGGGGAGCAAACAGG
>528
CACGAACCGTACGAACGTTATTCGGAATCACTGGGCTTAAAGAGTGCGTAGGCGGCTTTACAGGTGGGGTGTGAAATCCCACGGCTCAACCGTGGAATTGCGCCCCAAACCGTAAGGCTTGAGGGAGATAGAGGTGAGCGGAACTGATGGTGGAGCGGTGAAATGCGTTGATATCATCAGGAACACCAGCGGCGAAGGCGGCTCACTGGGTCTTTTCTGACGCTGAGGCACGAAAGCTAGGGGAGCGAACGGG
>529
TACGTAGGGGGCAAGCGTTATCCGGAATTATTGGGCGTAAAGGGTGAGTAGGCGGTTATATAAGCAGAGGGTGAAAGGCAGTGGCTCAACCATTGTAAGCCTTTTGAACTGTATAACTTGAGAACAGGAGAGGAAAGTGGAATTCCTAGTGTAGCGGTGAAATGCGTAGATATTAGGAGGAACACCGGTGGCGAAGGCGACTTTCTGGACTGTTACTGACGCTGAGGCACGAAAGCGTGGGGAGCGAACAGG
>530
TACCGGCGCCACGAGTGGAGTTCACTATTATTGGGTCTAAAGTGTTCGTAGCTGGTTTGTTAAGTCTCTTGTGAAATTTCTGTTGCTTAACTCAGAAATTGCAAAAGATACTGGCAAACTTGAGACCGGAAGAGGTTGCAAGTATTGTTTGGGTAGCGGTAAAATGCTATAATCCTTACAAGACTAACTAAGGCGAAGGCATGCAACTTGGACGGATCTGACAGTGAGGAACGAGAGCTGGGGGAGCGAACCGG
>531
TACGTAGGGACCAAGCGTTATCCGGAATTACTGGGCGTAAAGAGTACGTAGGCGGTTTATCAAGTCAGATGTGAAATACCAGAGCTCAACTCTGGAACTGCATTTGAAACTGATAGACTTGAGTGTGGGAGAGGAAAGGGGAATTCCTGGTGTAGCGGTGGAATGCGTAGATATCAGGAGGAACACCGGTGGCGAAGGCGCCTTTCTGGACCATAACTGACGCTGAGGTACGAAAGCGTGGGGAGCAAACAGG
>532
TACGAGGGGTGCAAGCGTTGTTCGGAATTACTGGGCGTAAAGGGGGCGTAGGCGGGAAGCCAAGTCAGATGTTTAATTCCAAGGCCTAACCTTGGACTCGCATTTGAAACTGGCTTTCTTGAATGTGTCAGAGGCAGACAGAATTCCTAGTGTAGCGGTGGTATGCGTAGATATTAGGAGGAATACCGTTGGTGAAGACGGTCTGCTGGGACAACATTGACGCTGATGCCCGAAAGCGTGGGTAGCAAACAGG
>533
TACGTAAGGTCCAAGCGTTAACCGGAATTATTGGGCGTAAAGCGTCCGCAGGCGGTTTGTTAAGTTGATTATGAAATACCGAAGCTCAACTTCGGTGCTGTAGTCAAAACTGGCAAACTAGAGATATGGAGAGGTGCGTGGAATTGTGCAAGTAGGGGTAAAATCCGTAGATATGCATAGGAACACCAAAAGCGAAGGCAGCGCACTGGCCATTATCTGACGCTCATGGACGAAAGCGTGGGGAGCGAAAGGG
>534
TACGGAGGGGGCAAGCGTTGCTCGGAATTACTGGGCGTAAAGGGTCCGCAGGTGGCTTTGTAAGTTAGATGTGAAATCTCAGGGCTCAACCCTGAAACTGCATCTAATACTGCTTAGCTTGAGTACAGGAGAGGTTGGCGGAATTCCCGGTGTAGCGGTGAAATGCGTAGATATCGGGAGGAACACCAGTGGCGAAGGCGGCCAACTGGCCTGTTACTGACACTCAGGGACGAAAGCGTGGGGAGCGAACGGG
>535
TACGGAGGGTGCAAGCGTTAATCGGAATTACTGGGCGTAAAGCGTACGTAGGCGGTTTACTAAGTCAGATGTGAAAGCCCCGGGCTTAACCTGGGAACTGCATTTGATACTGGTAGGCTAGAGTATGGTAGAGGGGGGTAGAATTCATAGTGTAGCGGTGAAATGCGTAGATATTATGAGGAATACCAGTGGCGAAGGCGGCCCCCTGGACCAATACTGACGCTGAGGTACGAAAGCGTGGGTAGCGAACAGG
>536
TACGGAGGGGGCAAGCGTTGTTCGGAATTACTGGGCGTAAAGGGCGCGTAGGCGGGGTGTCAAGTTAGGGGTGAAAGGCCTGGGCTCAACCTAGGAACTGCCTCTAAAACTGATACTCTAGAGTCCGGGAGAGGATGGCGGAATTCCCAGTGTAGAGGTGAAATTCGTAGATATTGGGAAGAACACCAGTGGCGAAGGCGGCCATCTGGTCCGGCACTGACGCTGAGGCGCGAAAGCGTGGGGAGCAAACAGG
>537
CACGTAGGGAGCAAGCGTTGTCCGGATTTATTGGGCGTAAAGAGCTCGTAGGCGGTTCAGTAAGTCAGGTGTGAAAATCCAAGGCTCAACCTTGGAACGCCACTTGAGACTGCTGTGACTAGAGTCCGGTAGAGGAGTGTGGAATTCCTGGTGTAGCGGTGAAATGCGCAGATATCAGGAGGAACACCAACGGCGAAGGCAGCACTCTGGGCCGGTACTGACGCTGAGGAGCGAAAGCATGGGGAGCGAACAGG
>538
TACGTAGGGGCCAAACGTTGTCCGGATTTATTGGGCGTAAAGGGCTCGTAGGCGGTTCAACAAGTCGGTCGTGAAAACCCGGGGCTCAACCCCGGGACGCCGGTCGAAACTGTTGTGACTAGGGTCCGGTAGAGGTGAGTGGAATTCTCGGTGTAGCGGTGGAATGCGCAGATATCGAGAGGAACACCAGTAGCGAAGGCGGCTCACTGGGCCGGTACCGACGCTGAGGAGCGAAAGCATGGGGAGCAAACAGG
>539
GACGGAGGGTGCTAGCGTTGTTCGGAATCACTGGGCGTAAAGGGCGCGTAGGCGGCCTGGCCAGTCAGATGTGAAAGCCCAGGGCTCAACCCTGGAACTGCATTTGATACTGCCAAGCTAGAGTTCGGAAGAGGGAAGTGGAATACCCAGTGTAGAGGTGAAATTCGTAGATATTGGGTGGAACACCGGTGGCGAAAGCGGCTTCCTGGTCCGACACTGACGCTGAGGCGCGAAAGCGTGGGGAGCAAACAGG
>540
TACGAAGGTCCCGAGCGTTATTCGGAATCACTGGGCGTAAAGAGTACGTAGGCGGTTTGGTAAGTCAGGTGTGAAATCCCGAAGCTCAACTTCGGAACTGCATCCGATACTGCCAGACTAGAGTAATGGAGGGGCAGGTGGAATTCTCGGTGTAGCAGTGAAATGCGTTGATATCGAGAGGAAGACCAATGGCGAAGGCAGCCTGCTGGACATTTACTGACGCTGAGGTACGAAGGCTAGGGTAGCAAAAGGG
>541
TACGGAGGGTCCAAGCGTTATCCGGATTCATTGGGTTTAAAGGGTCCGCAGGCGGGCTGATAAGTCAGAGGTGAAATCCTACAGCTCAACTGTAGAACTGCCTTTGATACTGTCAGTCTTGAATGTGCTCGACGTAGGCGGAATGTGCCGTGTAGCGGTGAAATGCTTAGATATGGCACAGAACACCGATCGCGAAGGCAGCTTACGAGAGCAATATTGACGCTGAGGGACGAAAGCGTGGGGAGCGAACAGG
>542
TACGGAGGTTGCGAGCGTTGTTCGGAATTACTGGGCGTAAAGGGAGCGCAGGCTGCCTGGTTAGTCTGAAGTGAAAGCCCGGGGCTTAACCTCGGAAGTGCTTTGGATACTGCCAGGCTTGAGTGCGTGAGAGGAGAGCGGAATTCCAGGTGTAGCGGTGAAATGCGTAGATATCTGGAGGAACACCGGTGGCGAAAGCGGCTCTCTGGCACGACACTGACGCTGAGGCTCGAAAGCGTGGGGAGCGAACGGG
>543
TACAGAGACCTCGAGCGTTATTCGGATTCACTGGGCGTAAAGGGTGCGCAGGCGGTCAGATGTGTCAGGTGTGAAATCTCGGGGCTTAACCTCGAAACTGCGCCTGAAACTATTTGACTAGAGTATCGGAGAGGTGAGCGGAATTCATGGTGTAGCAGTGAAATGCGTAGATATCATGAGGAACACCAGAGGCGAAGGCGGCTCACTGGACGATTACTGACGCTCAGGCACGAAAGCGTGGGTAGCGAAAGGG
>544
TACCAGCGCCACGAGTGGAGATCGTTTTTATTGGGTCTAAAGTGTCCGTAGCTGGTTTAATAAGTCTCTTGTGAAATTCCTATAGCTTAACTTAGAAATTGCAAGAGATACTGTTAAACTTGAGACCGGGAGGGATAAGAAGTATTGTTTGGGTAGCGGTAAAATGTTATAATCCTTACAGGACTAACTAAGGCGAAGGCATCTTATTTGAACGGATCTGACAGTGAGGGACGAGAGCTAGGGGAGCAAACCGG
>545
TACGGAAGGGGCGAACGTTATTCGGATTTATTGGGCGTAAAGGGATCGTAGGCGGTTCGTTAAGTTAGATGTGAAAGCCCAGGGCTCAACCCTGGAATTGCATTTAAAACTGGCGAACTAGAGTATTGGAGAGGATGACGGAATTCTAAGTGTAGAGGTGAAATTCGTAGATATTTAGAGGAACATCAGTGGCGAAGGCGGTTGTCTGGCCAAATACTGACGCTGAGGGTCGAAAGCGTGGGGAGCAAACAGG
>546
TACGTAGGTGGCAAGCGTTGTCCGGATTTACTGGGTGTAAAGGGCGTGTAGGCGGGAATATAAGTCAGATGTGAAATCCTGTGGCTCAACCACAGAACTGCATCTGAAACTATATTTCTTGAGTAATGGAGAGGAAAGTGGAATTCCTAGTGTAGCGGTGGAATGCGTAGATATTAGGAGGAACACCGGTGGCGAAGGCGACTTTCTGGACATTAACTGACGCTGAGACGCGAAAGCGTGGGGAGCAAACAGG
>547
CACGTACTGTGCGAACGTTATTCGGAATCACTGGGCTTAAAGGGTACGTAGGCGGCTTTTCAAGTCAGGTGTGAAAGCTCTCGGCTCAACCGAGGAATAGCGCTTGAAACTGAAAGGCTTGAGTGTCCTAGGGGTGAGCGGAACTTCCAGTGGAGCGGTGAAATGTGTTGATATTGGAAGGAACACCAGTAGCGAAGGCGGCTCACTGGGGGACAACTGACGCTGAGGTACGAAAGCCAGGGTAGCGAACGGG
>548
TACGGAGGGGGCGAACGTTATTCGGATTTACTGGGTGTAAAGGGATCGTAGGCGGTCTGTTAAGTTAGATGTGAAAGCCCAGGGCTCAACCCTGGAATTGCATTTAAAACTGGCAGACTAGAGTGTTGGAGAGGATGACGGAATTCTAAGTGTAGAGGTGAAATTCGTAGATATTTAGAGGAACATCAGTGGCGAAGGCGGTTGTCTGGCCAAACACTGACGCTGAGGGTCGAAAGCGTGGGGAGCAAACAGG
>549
TACGGGGGGTGCAAGCGTTATTCGGAATTATTGGGCGTAAAGGGCGCGTAGGCGGTCTTGTCGGTCAGATGTGAAAGCCCAGGGCTCAACCCTGGACGTGCATTTGAAACAGCAAGACTTGAATACTGGAGAGGAGAGCGGAATTCCTGGTGTAGAGGTGAAATTCGTAGATATCAGGAGGAACACCGATGGCGAAGGCAGCTCTCTGGACAGATATTGACGCTGAGGCGCGAAGGCGTGGGTAGCGAACAGG
>550
TACGTAGGGTGCGAGCGTTGTCCGGAATTACTGGGCGTAAAGAGTTCGTAGGCGGTTTGTCGCGTCGTTTGTGAAAACCCGGGGCTCAACTTCGGGCTTGCAGGCGATACGGGCAGACTTGAGTGTTTCAGGGGAGACTGGAATTCCTGGTGTAGCGGTGAAATGCGCAGATATCAGGAGGAACACCGGTGGCGAAGGCGGGTCTCTGGGAAACAACTGACGCTGAGGAACGAAAGCGTGGGTAGCAAACAGG
>551
TACGGAGGGTGCAAGCGTTAATCGGAATTACAGGGCGTAAAGCGCGCGTAGGCGGCTAAATCAGTCGGGTGTGAAAGCCCCGGGCTCAACCTGGGAACTGCATTCGATACTGTTTGGCTTGAGTATGGGAGAGGGTAGTGGAATTCCACGTGTAGCGGTGAAATGCGTAGATATGTGGAGGAACACCCGTGGCGAAGGCGACTGCCTGGCCAATACTGACGCTGAGGTGCGAAAGCGTGGGTAGCGAACAGG
>552
TACGGAGGGTCCGAGCGTTAATCGGAATTACTGGGCGTAAAGCGTGCGTAGGCGGTTCATTAAGTCAGATGTGAAATCCCGGGGCTCAACCTCGGAACTGCATTTGAAACTGGTGAACTAGAGTATTGTAGAGGGTGGTGGAATTTCCAGTGTAGCGGTGAAATGCGTAGAGATTGGAAGGAACATCAGTGGCGAAGGCGGCCACCTGGACAAATACTGACGCTGAGGCACGAAAGCGTGGGGAGCAAACAGG
>553
TACGGAGGATCCAAGCGTTATCCGGAATCATTGGGTTTAAAGGGTCCGTAGGCGGATTTATAAGTCAGTGGTGAAAGTTTGCGGCTCAACCGTAAAATTGCCATTGATACTGTAAGTCTTGAATTAGTGTGAAGTGGTTAGAATAAGTAGTGTAGCGGTGAAATGCATAGATATTACTTAGAATACCGATTGCGAAGGCAGATCACTAACACTATATTGACGCTGAGGGACGAAAGCGTGGGTAGCGAACAGG
>554
TACGTAGGGGGCAAGCGTTGTCCGGAATCATTGGGCGTAAAGCGCGCGTAGGCGGCCCGATAAGTCCGCTGTAAAAGTCAACGGCTCAACTGTTGAATGCCGGTGGATACTGTCGGGCTAGAGTCCGGAAGAGGCAAGTGGAATTCCTGGTGTAGCGGTGGAATGCGCAGATATCAGGAGGAACACCCATAGCGAAGGCAGCTTGCTGGGACGGTACTGACGCTAAGGCGCGAAAGCGTGGGGAGCGAACAGG
>555
TACGGAGGGTCCGAGCGTTAATCGGAATTACTGGGCGTAAAGCGTACGCAGGCGGCTTTTTAAGCCAGATGTGAAATCCCCGGGCTCAACCTGGGAATGGCATTTGGAACTGGAAAGCTAGAGTTTTGTAGAGGGTGGTAGAATTTCAGGTGTAGCGGTGAAATGCGTAGAGATCTGAAGGAATACCAGTGGCGAAGGCGGCCACCTGGACAAAAACTGACGCTCATGTACGAAAGCGTGGGGAGCAAACAGG
>556
TACGGAGGGAGCAAACGTTGTTCGGAATCACTGGGTGTAAAGGGTGCGTAGGCGGCCTTGTCCGTCAGAGGTGAAATCTACCGGCTCACCCGGTTAGACTGCCTCTGAAACTGCAAGGCTTGAGTCCGTGAGGGGATGGTGGAATTCCTGGTGTAACGGTGAAATGTGCAGATATCAGGAAGAACACCGGTGGCGAAGGCGGCCATCTGGCACGGTACTGACGCTGAGGCACGAAAGCTAGGGTATCGAACGGG
>557
TACGTAGGGTGCGAGCGTTATCCGGAATTATTGGGCGTAAAGCGTGCGTAGGCGGTTTATTAAGTCAAATCTGAAAGCCCTCGGCTTAACCGAGGAGGGTGATTTGAAACTGGTAGACTTGAGTACGGCAGAGGTTAGTGGAATTCAATGTGTAGCGGTGGAATGCGTAGATATATTGAGGAACACCAGTGGCGAAGGCGGCTAACTGGACCGGAACTGACGCTGATGCACGAAAGCGTGGGGAGCAAACAGG
>558
GACGAACCGCACAAACGTTATTCGGAATCACTGGGCTTAAAGGGTGCGTAGGCGGCCATGCAAGTTGGGTGTGAAATCCCTCGGCTCAACCGAGGAACTGCGCTCAAAACTGCATGACTTGAGGGAGATAGAGGTGAGCGGAACTCAGGGTGGAGCGGTGAAATGCGTTGATATCCTGAGGAACACCAGTTGCGAAAGCGGCTCACTGGGTCTCTTCTGACGCTGAGGCACGAAAGCCAGGGGAGCGAACGGG
>559
TACGGAGGGTGCGAGCGTTATCCGGATTTATTGGGCTTAAAGGGTGTTCAGGCGGGAATTTAAGTCAGCGGTGAAATGTCTGCGCTCAACGCAGGAGCTGCCATTGATACTGAATTTCTTGAGAGAATATGACGCCGGCGGAATGCGGCAAGTAGCGGTGAAATGCACAGATATGCCGCAGAACACCGATAGCGAAGGCAGCTGTCGAATATTTCTCTGACGCTGAAGCACGAAAGCGCAGGTAGCGAACAGG
>560
TACAGAGGTGGCGAGCGTTGTTCGGATTTACTGGGCGTAAAGGGTGCGTAGGCGGCGAATTAAGTTGGATGTGAAAGGCCAGGGCTCAACCCTGGGACTGCGTCCAAAACTAATTTGCTAGAGTACAGGATGGGAGAGGGGAACTCTTGGTGTAACGGTGAAATGTGTTGATATCAAGAGGAACACCGGTGGCGAAGGCGCCTCTCTGGAATGTAACTGACGCTGAGGCACGAAAGTTAGGGGAGCGAAGAGG
>561
TACGTATGGAGCAAGCGTTATCCGGATTTACTGGGTGTAAAGGGTGCGTAGGTGGCAGTGCAAGTCAGATGTGAAAGGCCGGGGCTCAACCCCGGAGCTGCATTTGAAACTGCTCGGCTAGAGTACAGGAGAGGCAGGCGGAATTCCTAGTGTAGCGGTGAAATGCGTAGATATTAGGAGGAACACCAGTGGCGAAGGCGGCCTGCTGGACTGTTACTGACACTGAGGCACGAAAGCGTGGGGAGCAAACAGG
>562
TACGAACTGTGCAAACGTTATTCGGAATCACTGGGCTTAAAGGGTGCGCAGGCGGCCTGATAAGTAGGATGTGAAATCTCCCGGCCCAACCGGGGAACTGCGTTCTAAACTGTCAGGCTTGAGTGAGATAGGGGTGTGCGGAACTTCTAGTGGAGCGGTGAAATGTGTTGATATTAGAAGGAACACCAGTAGCGAAGGCGGCACACTGGGTCTCAACTGACGCTCATGCACGAAAGCTAGGGTAGCGAACGGG
>563
TACGAATGGAGCAAGCGTTGTTCGGAATCACTGGGCGTAAAGCGTACGTAGGCGGATTAACAAGTCAGAAGTGAAAGCCCAGGGCTCAACCCTGGAACTGCTTTTGAAACTGTTAGTCTAGAGTCCCGGAGAGGTTAGGGGAATTCCGAGTGTAGCAGTGAAATGCGCAGATATTCGGAGGAACACCAGTGGCGTAGGCGCCTAACTGGACGGGAACTGACGCTGAGGTACGAAAGCGTGGGGAGCAAACAGG
>564
TACGAGGGGAGCTAGCGTTATTCGGAATCACTGGGCGTAAAGCGCGCGTAGGCGGTTTGCTAAGTCAGTTGTTAAAGACCCCGGCTCAACCGGGGATGAGCGATTGATACTGGTAAGCTAGAGTGCAGGAGAGAGAAGTGGAATTATCGGAGTAGCGGTAAAATGCGTAGATCTCGATAGGAACACCGATGGCGAAGGCAGCTTCTTGGCCTGTGTCTGACGCTAAGGCGCGAAAGCGTGGGTAGCAAACAGG
>565
TACGGAGGGTGCGAGCGTTAATCGGAATTACTGGGCGTAAAGCGCGCGTAGGCGGTCAAGTCAGTCAGATGTGAAAGCCCCGGGCTCAACCTGGGAACGGCATTTGATACTGCTTGACTAGAGTCTGACAGAGGGTGGCGGAATTCCGGGTGTAGCGGTGAAATGCGTAGATATCCGGAGGAACACCAGTGGCGAAGGCGGCCACCTGGGTCAAGACTGACGCTGAGGTGCGAAAGCGTGGGGAGCAAACAGG
>566
TACGGAAGGGGCAAGCGTTGTTCGGAATTATTGGGCGTAAAGGGCGTGTAGGCGGCTTCATATGTCTGCGGTGAAAGCATACAGCTCAACTGTATTAAGCCGTGGAAACTGTGGAGCTTGAGGCTGGGAGGGGCTGGTGGAATTCCCTGTGTAGCGGTGAAATGCGTAGAGATGGGGGAGAACACTCGTGGCGAAGGCGGCCAGCTGGACCAGTTCTGACGCTGAGGCGCGAAAGCGTGGGGAGCAAACAGG
>567
TACGGAGGGTGCGAGCGTTAATCGGAATTACTGGGCGTAAAGCGCGCGTAGGCGGTCAAGTCAGTCAGATGTGAAAGCCCCGGGCTCAACCTGGGAACGGCATTTGATACTGCTTGACTAGAGTCTGACAGAGGGTGGCGGAATTCCGGGTGTAGCGGTGAAATGCGTAGATATCCGGAGGAACACCAGTGGCGAAGGCGGCCACCTGGGTCAAGACTGACGCTGAGGTGCGAAAGCGTGGGGAGCGAACAGG
>568
TACGGAGGGTGCAAGCGTTATCCGGATTTATTGGGTTTAAAGGGTACGTAGGCGGAAAATTAAGTCAGTAGTGAAATCCTGCAGCTTAACTGTAGAACTGTTATTGATACTGGTTTTCTTGAATATAGTTGAGGTAGGCGGAATGTGTAATGTAGCGGTGAAATGCTTAGATATTACACAGAACACCGATTGCGAAGGCAGCTTACTAAGCTATGATTGACGCTGAGGTACGAAAGCGTGGGGAGCGAACAGG
>569
TACGGAGGGTGCAAGCGTTAATCGGAATTACTGGGCGTAAAGCGCGCGTAGGCGGTTACATAAGTTGGAAGTGAAAGCCCCGGGCTCAACCTGGGAACTGCTTTCAAAACTGTGTGACTAGAGTGCAGCAGAGGATAGTGGAATTTCTAGTGTAGCGGTGAAATGCGTAGATATTAGAAGGAACACCAGTGGCGAAGGCGACTGTCTGGGCTGACACTGACGCTGAGGTGCGAAAGCGTGGGGAGCAAACAGG
>570
TACGGAGGTGGCAAGCGTTACTCGGAATTATTGGGTGTAAAGGGCAGGTAGGTGGCCTGGTAAGTGAGGGGTGAAATCCCACGGTTTAATCGTGGAACTGCCTTTCAAACTGCCTGGCTTGAGAGCGACAGAGGAAGACGGAATTTCCGGTGTAAGGGTGAAATCTGTAGATATCGGAAAGAACACCAACGGCGAAGGCAATCTTCTGGGTCGTTTCTGACACTGAGCTGCGAAAGCTAGGGGAGCAAACAGA
>571
TACGGAGGGGGCGAGCGTTATTCGGAATTATTGGGCGTAAAGGGTGCGTAGGCTGTTTGATAAGTCAAGAGTGAAATTCCGGGGCTCAACCCCGTAACTGCTTTTGAAACTGTCAGACTTGAATCAGAGAGAGGATAGTAGAATTCCTAATGTAGGAGTGAAATCCGTAGAGATTAGGAGGAATACCAGAGGCGAAGGCGGCTATCTGGCTCTGTATTGACGCTGAGGCACGAAAGTGTGGGGAGCAAACAGG
>572
TACGGAGGGTGCAAGCGTTAATCGGAATTACTGGGCGTAAAGCGCGCGTAGGCGGTTTGGTCAGTCAGATGTGAAAGCCCTGGGCTTAACCTGGGAACTGCATTTGATACTGCCGGACTAGAGTATGATAGAGGCAAGTGGAATTCCAGGTGTAGCGGTGAAATGCGTAGATATCTGGAGGAACATCAGTGGCGAAGGCGACTTGCTGGATCAATACTGACGCTGAGGTGCGAAAGCGTGGGTAGCAAACAGG
>573
TACGGAGGGTGCAAGCGTTATCCGGATTCATTGGGTTTAAAGGGTGCGCAGGCGGGCTTGTAAGTCAGTGGTGAAATCTTGCCGCTTAACGGTAAAATTGCCATTGATACTGCAGGTCTTGAGTATGGTTGAGGTAGGTGGAATGTGTTGTGTAGCGGTGAAATGCATAGATATGACACAGAACGCCAATTGCGAAGGCAACTTACTAAGCCATCACTGACGCTGAGGCACGAAAGCGTGGGTAGCGAACAGG
>574
TACGGAGGGTGCAAGCGTTATCCGGAATTACTGGGTTTAAAGGGTGCGTAGGCGGCTTTGTAAGTCAGGAGTGAAAGTTTGCGGCTCAACCGTAAAATTGCTTTTGATACTGCATCGCTAGAATTAGGATGAGGTCAGCGGAATGTGGCATGTAGCGGTGAAATGCATAGATATGCCATAGAACACCAATTGCGAAGGCAGCTGGCTAGACCTATATTGACGCTGAGGCACGAAAGCGTGGGGAGCGAACAGG
>575
TACGGAGGGGGCTAGCGTTGTTCGGAATTACTGGGCGTAAAGCGTGCGTAGGCGGATTATTAAGTTAGGGGTGAAATCCCGGGGCTCAACCTCGGAACTGCCTCTAAAACTGGTAATCTAGAGATATGGAGAGGTAAGTGGAATTCCTAGTGTAGAGGTGAAATTCGTAGATATTAGGAGGAACACCAGAGGCGAAGGCGGCTTACTGGACATATACTGACGCTGAGGCACGAAAGTGTGGGTAGCAAACAGG
>576
TACGAGGGGTGCAAACGTTATTCGGATTTACTGGGCGTAAAGGGTGTGTAGACGGCATACTAAGTTCGTTGTTAAATCTTCCGGCCTAACCGGAAGCTTGCGATGGAAACTGGTAAGCTAGAGGGTGGAAGAGAGAAGCGGAATTCTCGGAGTAGCGGTAAAATGCGTAGATCTCGAGAGGAACACCGATGGCGAAGGCAGCTTCTTGGTCCACTCCTGACGTTGAGACACGAAAGCGTGGGTAGCAAACAGG
>577
TACGGAGGGTCCAAGCGTTATCCGGAATCATTGGGTTTAAAGGGTTCGCAGGCGGTTTAATAAGTCAGTGGTGAAATCTCGAGGCTCAACCTCGAAACTGCCATTGATACTGTTAGACTTGAATACAGTTGGAGTAGGCGGAATGTGTAGTGTAGCGGTGAAATGCTTAGATATTACACAGAACACCGATAGCGAAGGCAGCTTACTAAACTGTGATTGACGCTCATGAACGAAAGCGTGGGGAGCGAACAGG
>578
CACGGAGGATGCAAGCGTTGTCCGGAATTATTGGGCGTAAAGCGTCTGTAGGTGGTTTAGAAAGTCGACTGTTAAAGACTGGGGCCTAACCCCAGGAAAGCAGTGGAAACTTCTAGACTAGAGTATGGTAGGGGTAGAGGGAATTCCCAGTGTAGTGGTGAAATGCTTAGATATTGGGAAGAACACCAGTGGCGAAAGCGCTCTACTGGGCCATTACTGACACTCAGAGACGAAAGCTAGGGGAGCGAATGGG
>579
CACGTAGGATCCGAGCGTTATCCGGATTTACTGGGCGTAAAGCGCGTGCAGGCGGTTTGGTAAGTTGGATGTTAAAGCTCCCGGCTCAACTGGGAGAGGCCGTTCAAAACTACCAGACTAGAGGGCGACAGAGGGAGGTGGAATTCCCGGTGTAGTGGTGAAATGCGTAGATATCGGGAGGAACACCAGTGGCGAAGGCGGCCTCCTGGATCGTTCCTGACGCTCAGACGCGAAAGCTAGGGTAGCAAACGGG
>580
TACAGAGGGTGCAAACGTTGTTCGGAATCACTGGGCTTAAAGCGCGCGTAGGCGGCGGCATCAGTGTCGTGTGAAAGCCCCCGGCTCAACCGGGGAACTGCACGGCATACTGTGTTGCTAGAGTACGAGAGGGGAGAGGAGAACTCCTGGTGGAGCGGTGGAATGCGTAGATATCAGGAGGAATGCCGAAGGTGAAGACACCTCTCTGGCTCGTAACTGACGCTAAGGCGCGAAAGCTAGGGTAGCGAACGGG
>581
TACGGAGGGTGCGAGCGTTAATCGGAATTACTGGGCGTAAAGCGTACGTAGGCGGTTAGATAAGTCAGATGTGAAAGCCCCGGGCTTAACCTGGGAACTGCATTTGATACTGTCTGACTGGAGTGTGGTAGAGGGAAGTGGAATTCCGGGTGTAGCGGTGAAATGCGTAGATATCCGGAGGAACACCAGTGGCGAAGGCGGCTTCCTGGACCAACACTGACGCTGAGGTACGAAAGCGTGGGTAGCAAACAGG
>582
TACGGAGGGTGCAAGCGTTATCCGGATTCATTGGGTTTAAAGGGTACGTAGGCGGATTAATAAGTCAGTGGTGAAATCCCGAAGCTCAACTTCGGAACTGCCATTGAAACTGTTGATCTTGAATTTGGTTGAAGTGGGCGGAATATGACATGTAGCGGTGAAATGCATAGATATGTCATGGAACACCGATAGTGAAGACAGCTCACTAAACCAATATTGACGCTGAGGTACGAAAGCATGGGTAGCGAACAGG
>583
TACGTAGGGGCCAAGCGTTGTCCGGATTTATTGGGCGTAAAGGGCTCGTAGGCGGTTTAGTAAGTCGATCGTGAAAGGCCAGGGCTCAACCCTGGGACTGCGGTCGAAACTGCTATGACTAGTGTCCGGTAGAGGTGAGTGGAATTCTCAGTGTAGCGGTGAAATGCGCAGATATTGAGAGGAACACCAGCAGCGAAGGCGGCTCACTGGGCCGGTACAGACGCTGAGGAGCGAAAGCGTGGGGAGCAAACAGG
>584
TACGTAGGGTCCAAGCGTTGTCCGGAGTTACTGGGCGTAAAGCGCGCGCAGGTGGCCGCTCAAGCCTGACGTGAAATCCCCCGGCTCAACCGGGGAGGGTCGTCGGGGACTGAGTGGCTTGAGGACGGTAGGGGCCGGTGGAATTCCCGGTGTAGTGGTGAAATGCGTAGAGATCGGGAGGAACACCAGTAGCGAAGGCGGCCGGCTGGGCCGATCCTGACACTGAGGCGCGAAGGCGTGGGGAGCAAACGGG
>585
TACGTAGGGAGCGAGCGTTATCCGGATTTATTGGGCGTAAAGCGTATGTAGGCGGTTTAATAAGTTGGGGGTTAAATACTGAGGCTCAACCTCAGCCCGCCCCCAAAACTGTTAGACTTGAATACTGTAGAGGTAAGTGGAATTTCTAGTGTAGCGGTAAAATGCGTAGATATTAGAAGGAACACCAGTGGCGAAGGCGGCTTACTGGGCAGTTATTGACGCTGAGATACGAAAGCGTGGGGAGCAAATAGG
>586
TACGGAGACTGCAAACGTTACTCGGATTCACTGGGCGTAAAGGGTTCGCAGGCGGATAAATATGTCAGGGGTGAAATCTTGTGGCTCAACCATAAAACAGCCCTTGAAACTATTTATCTAGAGTCTCGGAGGGGTAAGCGGAATTCCAGGTGTAGCGGTGAAATGCGTAGATATCTGGAGGAACACCAACGGCGAAGGCAGCTTACTGGACGAGTACTGACGCTCATGAACGAAAGCGTGGGGAGCAAAAGGG
>587
TACGGAGGGTGCAAGCGTTATCCGGATTTATTGGGTTTAAAGGGTCCGTAGGTGGGACTGTAAGTCAGTGGTGAAATCTTTCGGCTCAACCGAAAAACTGCCATTGATACTGCAGTTCTTGAGTATACTCGAGGTAGGCGGAATGTGTCATGTAGCGGTGAAATGCATAGATATGACACAGAACACCGATAGCGAAGGCAGCTTACCAGATTATAACTGACACTGAGGGACGAAAGCGTGGGGAGCGAACAGG
>588
TACGTAGGGTGCAAGCGTTGTCCGGATTTATTGGGTTTAAAGGGTGCGCAGGCGGCTCTGTAAGTCAGTGGTGAAATCGTATGGCTCAACCATATACCCGCCATTGAAACTACAGGGCTTGAGTCCGTCAGAGGGAGCTGGAATGCGTGGTGTAGCGGTGAAATGCATAGAGATCACGCAGAACGCCGATTGCGAAGGCAGGTTCCTATGACGGTACTGACGCTCAGGCACGAAAGCGTGGGGAGCGAACAGG
>589
GACGGAGGATGCAAGTGTTATCCGGAATCACTGGGCGTAAAGCGTCTGTAGGTTGTTGAACAAGTCAACTGTTAAATCTTGAGGCTCAACTTCAAAATCGCAGTCGAAACTGTTTGACTAGAGTATAGTAGGGGTAAAGGGAATTTCCAGTGGAGCGGTGAAATGCGTAGATATTGGAAAGAACACCGATGGCGAAGGCACTTTACTGGGCTATTACTGACACTCAGAGACGAAAGCTAGGGTAGCAAATGGG
>590
TACGTAGGGGGCGAGCGTTGTCCGGAGTTACTGGGCGTAAAGGGCATGCAGGCGGTCGGACGCGTTTCGGGTGACAGCGGGTGGCTTAACTACCCGAGTGTTCGAAAGACGGTCTGACTTGAGGGCTCGAGAGGGACACGGAATTCCGGGTGGAGTGGTGAAATGCGTAGAGATCCGGAGGAACACCGAAGGCGAAGGCAGTGTCCTGGCGAGTGACTGACGCTGAGGTGCGAAAGCTAGGGGAGCGAACGGG
>591
TACGGAGGGTGCTAGCGTTGTTCGGAATTACTGGGCGTAAAGAGTACGTAGGCTGTTTTGTAAGTTAGGAGTGAAATCCCCGGGCTCAACCTGGGAACTGCTCCTAAAACTGCAGAACTTGAGTACGAGAGAGGAAAGTGGAATTCCTAGTGTAGAGGTGAAATTCGTAGATATTAGGAAGAACACCAGTGGCGAAGGCGACTTTCTGGCTCGTAACTGACGCTGAGGTACGAAAGTGTGGGGAGCAAACAGG
>592
TACGGAGGGTGCAAGCGTTGCTCGGAATCACTGGGCGTAAAGAGAGTGTAGGCGGCCCTATATGTCTGACGTGAAAGCCCCGGGCTCACCCCGGGAAGTGCGTTGGAAACTGTAAGGCTAGAGTCTCGGAGAGGGAGGTGGAATTCCAGGTGTAGCGGTGAAATGCGTAGATATCTGGAAGAACACCGGTGGCGAAGGCGACCTCCTGGACGATGACTGACGCTGAGACTCGAAAGCGTGGGGAGCAAACAGG
>593
TACGAAGGGGGCTAGCGTTGTTCGGAATTACTGGGCGTAAAGCGCACGTAGGCGGACACTTAAGTCAGGGGTGAAATCCCGAGGCTCAACCTCGGAATTGCCTCTGATACTGGGTGTCTCGAGTCCGAGAGAGGTGAGTGGAACTCCGAGTGTAGAGGTGAAATTCGTAGATATTCGGAAGAACACCAGTGGCGAAGGCGGCTCACTGGCTCGGTACTGACGCTGAGGTGCGAAAGCGTGGGGAGCAAACAGG
>594
GACGAACCGGACAAACGTTATTCGGAATTACTGGGCTTAAAGGGTGCGCAGGCGGCGCGGCAAGTTGGGTGTGAAATCCCTCGGCTCAACCGAGGAACTGCGCCCAAAACTGCCGTGCTAGAGGGAGATAGAGGTGAGCGGAACTTAGGGTGGAGCGGTGAAATGCGTTGATATCCTAAGGAACACCGGTGGCGAAAGCGGCTCACTGGATCTCTTCTGACGCTCATGCACGAAAGCTAGGGGAGCGAACGGG
>595
TACGGAGGGTCCAAGCGTTATCCGGATTTATTGGGTTTAAAGGGTACGTAGGCGGAATTTTAAGTCAGTAGTGAAAGCCCATCGCTTAACGATGGAACTGCTATTGATACTGAAGTTCTTGAATATAGTTGAAGTAGGCGGAATACGACATGTAGCGGTGAAATGCATAGATATGTCGTGGAACACCGATTGCGAAGGCAGCTTACTAAGCTATTATTGACGCTAAGGTACGAAAGCGTGGGTAGCGAACAGG
>596
TACGGAGGGTGCAAGCGTTAATCGGAATTACTGGGCGTAAAGCGCGCGTAGGCGGCTTGATCAGTCAGATGTGAAATCCCCGAGCTCAACTTGGGAACTGCATTTGATACTGTCAGGCTAGAGTATGTTAGAGGAAAGCGGAATTCCGGGTGTAGCGGTGAAATGCGTAGATATCCGGAGGAACATCAGTGGCGAAGGCGGCTTTCTGGAACAATACTGACGCTGAGGTGCGAAAGCGTGGGGAGCAAACAGG
>597
TACAGAGGGTGCGAGCGTTAATCGGAGTTACTGGGCGTAAAGGGCGCGTAGGCGGATGATTAAGTCAGTTGTGAAATCCCAGGGCTTAACCTTGGAACTGCAATTGATACTGTTCATCTAGAGTCGAAGAGAGGGAAGCGGAATTTCCGGTGTAGCGGTGAAATGCGTAGATATCGGAAGGAACACCCGTGGCGAAGGCGGCTTCCTGGCTTCAGACTGACGCTGAGGCGCGAAAGCGTGGGTAGCGAACAGG
>598
TACGGAGGGTGCGAGCGTTAATCGGAATTACTGGGCGTAAAGCGCGCGTAGGCGGTTGTGTAAGTCGGATGTGAAAGCCCAGGGCTTAACCTTGGAATTGCATTCGAAACTGCACGGCTAGAGTATGGGAGAGGAAAGCGGAATTTCCGGTGTAGCGGTGAAATGCGTAGATATCGGAAGGAACATCAGTGGCGAAGGCGGCTTTCTGGACCAATACTGACGCTGAGGTGCGAAAGCGTGGGGAGCGAACAGG
>599
TACGTAGGAGGCGAGCGTTATCCGGATTTATTGGGCGTAAAGCGCGTGCAGGTGGTTTGGAAAGTTGGGTATGAAATCTTCTGGCTTAACTAGGAGAGGTTGCTCAAAACTACCAGACTAGAGGACGATAGAGGAAGGTGGAATTCCCGGTGTAGTAGTGAAATGCGTAGATATCGGGAGGAACACCAGTGGCGAAGGCGGCCTTCTGGGTCGTTCCTGACACTAAGACGCGAAAGCATGGGTAGCAAACGGG
>600
GACGAACCGTCCAAACGTTATTCGGTATCACTGGGCTTAAAGCGTGCGTAGGCGGCTTGGTAGGTGAGATGTGAAAGCCCACGGCCCAACCGTGGAATTGCGTTTCAAACCCCCAAGCTCGAGGAAGATAGGGGTGATGGGAACTTATGGTGGAGCGGTGAAATGCGTTGATATCATAGGGAACACCGGTGGCGAAGGCGCATCACTGGATCTTTTCTGACGCTGAGGCACGAAAGCTAGGGTAGCGAACGGG
>601
TACAGAGGGGGCTAGCGTTATTCGGAATTATTGGGCGTAAAGGGCGCGTAGGCGGCCATGCGTGTCTTCCGTGAAATCCCTCGGCTTAACTGAGGACGTGCGGAAGAAACTGCAAGGCTCGAGTCCGGGAGAGGGGGGTGGAATTCCCAGTGTAGCGGTGAAATGCGTAGATATTGGGAGGAACACCGGTGGCGAAGGCGGCCCCCTGGACCGGTACTGACGCTGAGGCGCGAAAGCGTGGGTAGCAAACGGG
>602
TACGAAGGGGGCGAGCGTTATTCGGAATCACTGGGCGTAAAGCGTACGTAGGCGGTTAATTAAGTTAGAAGTGAAAGCCCAGGGCTCAACCTTGGAATTGCTTTTAAAACTAGTTGACTAGAATTCGGTAGAGGATAGTGGAATTATCAGTGTAGCGGTAAAATGCGTAGATATTGATAGGAACACCAGTGGCGTAGGCGACTATCTGGACCGACATTGACGCTGAGGTACGAAAGCGTGGGTAGCAAACAGG
>603
TACGAAGGGTACAAACGTTATCCAGTTTTATTAGGCGTAAAGGGCGTGTAGGTGCTTGATTAAGAGAACGAAGAAAGACTAAAGCTTAACTTTAGTAGTTTGTTCTAACTGATCAAGTTGAATTTATCAGAGAACTATAGAATTTCTATTGGAGAGGTAAAATTTTTAGATAATAGAAGGAATATCGAAAGCGAAGGCAATAGTTTGGGATAAATTGACACTGAGGCGCTAAAGCGTGGGGAGCAAATAGG
>604
TACGTAGGGAGCAAGCGTTGTCCGGATTTACTGGGTGTAAAGGGTGCGTAGGCGGCCGATCAAGTCAGACGTGAAAACTATGGGCTCAACTCATAGACTGCGTTTGAAACTGATTGGCTTGAGTGAAGTAGAGGTAGGTGGAATTTCCGGTGTAGCGGTGAAATGCGTAGATATCGGAAGGAACACCAGTGGCGAAGGCGACCTACTGGGCTTTAACTGACGCTGAGGCACGAAAGCATGGGTAGCAAACAGG
>605
TACGGAAGGGGCTAGCGTTGTTCGGAATTACTGGGCGTAAAGAGCGCGTAGGCGGCTCTTCAAGTTAGGCGTGAAAGGCCTGGGCTCAACCCGGGAACTGCGCTTAAGACTGGCGAGCTTGAGTCCGGGAGAGGGTGGTGGAATTCCCAGTGTAGAGGTGAAATTCGTAGATATTGGGAGGAACACCAGTGGCGAAGGCGGCCACCTGGCCCGGAACTGACGCTGAGGCGCGAAAGCGTGGGGAGCAAACAGG
>606
GACGAACCGTACAAACGTTATTCGGAATCACTGGGCTTAAAGGGTGCGTAGGCTGCGCGGTAAGTTGGGTGTGAAAGCCCTCGGCTCAACCGAGGAACTGCGCTCAAAACTACCGTGCTGGAGGGAGACAGAGGTGAGCGGAACTCAGGGTGGAGCGGTGAAATGCGTTGATATCCTGAGGAACACCGGTGGCGAAGGCGGCTCACTGGGTCTCTTCTGACGCTGAGGCACGAAAGCCAAGGTAGCAAACGGG
>607
GACGAACCAAGCGAACGTTATTCGGAATTACTGGGCTTAAAGCGCGTGTAGGCGGACTACCACGTTGGTTGTTGAAATCCCCCGGCTTAACCGGGGAACTGGCACCAATACGAGTAGTCTGGAGGTGGGTAGGGGAGACTGGAACTTCCGGTGGAGCGGTGAAATGCGTTGAGATCGGAAGGAACGCCCGCGGCGAAAGCGAGTCTCTGGACCCATACTGACGCTGAGACGCGAAAGCCAGGGGAGCAAACGGG
>608
TACGGAGGGGGCAAGCGTTGCTCGGAATTACTGGGCGTAAAGGGTCCGCAGGTGGCTTTGTAAGTTAGATGTGAAATCTCAGGGCTCAACCCTGAAACTGCATCTAATACTGCTTAGCTTGAGTACAGGAGAGGTTGGCGGAATTCCCGGTGTAGCGGTGAAATGCGTAGATATCGGGAGGAACACCAGTGGCGAAGGCGGCCAACTGGCCTGTTACTGACACTCAGGGACGAAAGCGTGGGGAGCAAACGGG
>609
TACGTATGGTGCAAGCGTTATCCGGATTTACTGGGTGTAAAGGGAGCGTAGACGGAGAGGCAAGTCTGGAGTGAAAACCCAGGGCTCAACCCTGGGACTGCTTTGGAAACTGCAATTCTGGAGTGCCGGAGAGGTAAGCGGAATTCCTAGTGTAGCGGTGAAATGCGTAGATATTAGGAGGAACACCAGTGGCGAAGGCGGCTTACTGGACGGTGACTGACGTTGAGGCTCGAAAGCGTGGGGAGCAAACAGG
>610
GACGGAGGGTGCGAGCGTTATTCGGAATTATTGGGCGTAAAGAGCGTGTAGGCGGCCGGTTAAGTCAGGTGTGAAAGCCCAGGGCTCAACCCTGGAAGTGCACTTGAAACTGGTCGGCTTGAGTCCGGGAGAGGGAAGCGGAATTCCGGGTGTAGAGGTGAAATTCGTAGATATCCGGAGGAACACCGGTGGCGAAGGCGGCTTCCTGGACCGAGACTGACGCTGAGACGCGAAAGCGTGGGGAGCAAACAGG
>611
TACGAAGGTCCCAAGCGTTGTTCGGAATCACTGGGCGTAAAGGGAGCGTAGGCGGTCAGGAAAGTCAGATGTGAAATCTCGGGGCTCAACCTCGAAACTGCATTTGATACTCCCTGACTAGAGTATTGGAGAGGTAACAGGAATTCTCGGTGTAGCAGTGAAATGCGTGGATATCGAGAGGAAGACCAATGGCGAAGGCATGTTACTGGACAATTACTGACGCTGAGGCTCGAAGGCTAGGGGAGCGAAAGGG
>612
GACGAACCGTACGAACGTTATTCGGAATTACTGGGCTTAAAGGGTGCGTAGGCTGCGCGAAAAGTTGGGTGTGAAAGCCCTCGGCTCAACCGAGGAATTGCATTCAAAACTATCGTGCTCGAGGGAGACAGAGGTAAGCGGAACTCAAGGTGGAGCGGTGAAATGCGTTGATATCTTGAGGAACACCGGTGGCGAAGGCGGCTTACTGGGTCTTTTCTGACGCTGAGGCACGAAAGCCAAGGTAGCAAACGGG
>613
TACGTAGGTGGCAAGCGTTATCCGGAATTATTGGGCGTAAAGGGAGCGTAGGCGGATATTTAAGTGGGATGTGAAATACATGAGCTCAACTCATGTGCTGCATTCCAAACTGGATATCTAGAGTGCAGGAGAGGAGAGTGGAATTCCTAGTGTAGCGGTGAAATGCGTAGAGATTAGGAAGAACACCAGTGGCGAAGGCGACTCTCTGGACTGTAACTGACGCTGAGGCTCGAAAGCGTGGGGAGCGAACAGG
>614
GACGGAGGATGCAAGTGTTATCCGGAATCACTGGGCGTAAAGCGTCTGTAGGTGGTTTAATAAGTCAACTGTTAAATCTTGAGGCTTAACTTCAAAACTGCAGTCGAAACTATTAGACTAGAGTATAGTAGGGGTAAAGGGAATTTCCAGTGGAGCGGTGAAATGCGTAGATATTGGAAAGAACACCGATGGCGAAGGCACTTTACTGGGCTATTACTAACACTCAGAGACGAAAGCTAGGGTAGCAAATGGG
