# Supplementary material for: Sea urchin intestinal bacterial communities depend on seaweed diet and contain nitrogen-fixing symbionts
Source: FEMS Microbiol Ecol. 2025 Jan 14;101(2):fiaf006. doi: 10.1093/femsec/fiaf006 (PMC11797059; doi:10.1093/femsec/fiaf006)
Supplement: fiaf006_Supplemental_Files [file fiaf006_supplemental_files.zip › SD3_Differentially_abundant_ASVs.xlsx]

## Sheet: Before-Control
ASV	baseMean	log2FoldChange	lfcSE	stat	pvalue	padj	level1	level2	level3	level4	level5	level6	level7	level8	level9
X90	28.4915	-23.481	5.44926	-4.30902	1.63976e-05	0.00153127	Bacteria	Lentisphaerae	Lentisphaeria	Victivallales	Unknown Victivallales family
X113	9.18313	-20.3119	4.36455	-4.65384	3.25815e-06	0.00139123	Bacteria	Firmicutes	Clostridia	Clostridiales	Unknown Clostridiales family
X128	16.0377	-23.4315	5.44951	-4.29976	1.70987e-05	0.00153127	Bacteria	Firmicutes	Clostridia	Clostridiales	Lachnospiraceae
X144	9.87249	-23.154	5.44986	-4.24854	2.15167e-05	0.00153127	Bacteria	Verrucomicrobia	Opitutae	Puniceicoccales	Puniceicoccaceae
X150	15.6124	-23.5511	5.44952	-4.32168	1.54843e-05	0.00153127	Bacteria	Proteobacteria	Deltaproteobacteria	Desulfobacterales	Desulfobulbaceae	Desulfobulbus
X170	6.08627	-21.4988	5.45045	-3.94441	7.99969e-05	0.00310534	Bacteria	Bacteroidetes	Prolixibacter incertae sedis	Unknown Prolixibacter incertae sedis genus
X173	9.4922	-22.2419	5.44998	-4.08111	4.48218e-05	0.00212654	Bacteria	Firmicutes	Clostridia	Clostridiales	Unknown Clostridiales family
X184	11.1476	-23.2386	5.44976	-4.26415	2.00669e-05	0.00153127	Bacteria	Bacteroidetes	BD2-2
X225	6.49995	-22.4547	5.45035	-4.11987	3.79081e-05	0.00202335	Bacteria	Proteobacteria	Deltaproteobacteria	Desulfobacterales	Desulfobulbaceae	Desulforhopalus
X231	2.7125	21.0117	5.46406	3.84544	0.000120335	0.00428194	Bacteria	Spirochaetes	Unknown Spirochaetes class
X238	4.75956	-21.9391	5.45086	-4.02488	5.70043e-05	0.00243408	Bacteria	Bacteroidetes	Bacteroidia	Bacteroidales	Porphyromonadaceae
X244	6.23988	-22.5207	5.45041	-4.13193	3.59732e-05	0.00202335	Bacteria	Proteobacteria	Deltaproteobacteria	Desulfobacterales	Desulfobulbaceae	Desulfobulbus

## Sheet: Fucus-Control
ASV	baseMean	log2FoldChange	lfcSE	stat	pvalue	padj	level1	level2	level3	level4	level5	level6	level7	level8	level9
X20	124.38	8.12545	2.4403	3.32969	0.000869417	0.00970849	Bacteria	Proteobacteria	Epsilonproteobacteria	Campylobacterales	Helicobacteraceae	Sulfurimonas
X21	243.333	-7.66721	2.06588	-3.71136	0.00020615	0.00258975	Bacteria	Bacteroidetes	BD2-2
X31	120.976	-9.96745	2.80657	-3.55147	0.000383089	0.00452947	Bacteria	Bacteroidetes	BD2-2
X46	30.5275	38.1627	4.22707	9.02817	1.74563e-19	3.50871e-17	Bacteria	Proteobacteria	Gammaproteobacteria	Alteromonadales	Psychromonadaceae	Psychromonas
X55	53.6787	-10.9862	2.93617	-3.74167	0.0001828	0.00244952	Bacteria	Verrucomicrobia	Opitutae	Puniceicoccales	Puniceicoccaceae
X76	20.6353	25.2368	5.04887	4.9985	5.77785e-07	8.93345e-06	Bacteria	Bacteroidetes	Flavobacteria	Flavobacteriales	Flavobacteriaceae	Lutibacter
X87	30.5465	-8.78711	2.65731	-3.30677	0.000943789	0.00998429	Bacteria	Bacteroidetes	SB-1
X102	20.3669	-25.4281	5.00752	-5.07797	3.81482e-07	7.58046e-06	Bacteria	Lentisphaerae	Lentisphaeria	Victivallales	Unknown Victivallales family
X105	18.4233	-25.0451	5.00766	-5.00136	5.69287e-07	8.93345e-06	Bacteria	Spirochaetes	Spirochaetes (class)	Spirochaetales	Spirochaetaceae	Spirochaeta
X121	14.0829	25.5347	5.04438	5.06201	4.14851e-07	7.58046e-06	Bacteria	Actinobacteria	Acidimicrobiia	Acidimicrobiales
X125	44.7597	27.6164	4.4758	6.17016	6.82205e-10	6.85616e-08	Bacteria	Planctomycetes	Planctomycetacia	Planctomycetales	Planctomycetaceae	Rhodopirellula
X128	16.0377	-29.3964	5.00744	-5.87054	4.34391e-09	2.18281e-07	Bacteria	Firmicutes	Clostridia	Clostridiales	Lachnospiraceae
X141	8.2068	-22.661	5.01126	-4.52202	6.12522e-06	8.79406e-05	Bacteria	Spirochaetes	Spirochaetes (class)	Spirochaetales	Spirochaetaceae	Spirochaeta
X144	9.87249	-27.3304	5.00783	-5.45753	4.82792e-08	1.3863e-06	Bacteria	Verrucomicrobia	Opitutae	Puniceicoccales	Puniceicoccaceae
X150	15.6124	-29.6709	5.00746	-5.92534	3.11656e-09	2.0881e-07	Bacteria	Proteobacteria	Deltaproteobacteria	Desulfobacterales	Desulfobulbaceae	Desulfobulbus
X184	11.1476	-27.6999	5.00772	-5.53144	3.17607e-08	1.07555e-06	Bacteria	Bacteroidetes	BD2-2
X225	6.49995	-25.8956	5.00836	-5.17048	2.33493e-07	5.21468e-06	Bacteria	Proteobacteria	Deltaproteobacteria	Desulfobacterales	Desulfobulbaceae	Desulforhopalus
X238	4.75956	-26.8236	5.00892	-5.35516	8.548e-08	2.14768e-06	Bacteria	Bacteroidetes	Bacteroidia	Bacteroidales	Porphyromonadaceae
X244	6.23988	-27.6943	5.00842	-5.52955	3.2106e-08	1.07555e-06	Bacteria	Proteobacteria	Deltaproteobacteria	Desulfobacterales	Desulfobulbaceae	Desulfobulbus

## Sheet: Saccharina-Control
ASV	baseMean	log2FoldChange	lfcSE	stat	pvalue	padj	level1	level2	level3	level4	level5	level6	level7	level8	level9
X6	600.766	35.1569	4.56641	7.69903	1.37106e-14	1.81666e-12	Bacteria	Bacteroidetes	Flavobacteria	Flavobacteriales	Flavobacteriaceae	Lutibacter
X12	318.662	26.3539	4.31144	6.11256	9.80466e-10	3.71176e-08	Bacteria	Proteobacteria	Gammaproteobacteria	Alteromonadales	Psychromonadaceae	Psychromonas
X13	220.564	6.60728	2.02139	3.26868	0.00108049	0.00795359	Bacteria	Proteobacteria	Epsilonproteobacteria	Campylobacterales	Helicobacteraceae	Unknown Helicobacteraceae genus
X14	242.699	11.4548	2.61636	4.37814	1.19695e-05	0.00010232	Bacteria	Proteobacteria	Gammaproteobacteria	Alteromonadales	Psychromonadaceae	Psychromonas
X16	183.797	28.7655	4.58101	6.2793	3.40098e-10	1.5021e-08	Bacteria	Proteobacteria	Gammaproteobacteria	Alteromonadales	Psychromonadaceae	Psychromonas
X21	243.333	-9.7516	2.07691	-4.69524	2.66288e-06	2.52023e-05	Bacteria	Bacteroidetes	BD2-2
X24	82.1012	32.2818	5.04369	6.40044	1.54933e-10	8.21142e-09	Eukaryota	Plastid	stramenopiles (Plastid)	PX clade (Plastid)	Phaeophyceae (Plastid)	Fucales (Plastid)	Fucaceae (Plastid)
X25	82.2269	28.5543	5.04368	5.66139	1.50154e-08	3.05402e-07	Bacteria	Proteobacteria	Gammaproteobacteria	Alteromonadales	Psychromonadaceae	Psychromonas
X33	50.0758	-28.557	4.3773	-6.5239	6.85044e-11	4.53842e-09	Bacteria	Actinobacteria	Thermoleophilia	AKIW543
X35	109.764	-12.4823	3.73546	-3.34157	0.00083307	0.00630753	Bacteria	Lentisphaerae	Lentisphaeria	R76-B128
X43	89.4064	-10.1797	2.23123	-4.56235	5.05839e-06	4.46824e-05	Bacteria	Proteobacteria	Deltaproteobacteria	Desulfobacterales	Desulfobacteraceae	Unknown Desulfobacteraceae genus
X46	30.5275	38.6677	4.22613	9.14967	5.71093e-20	1.5134e-17	Bacteria	Proteobacteria	Gammaproteobacteria	Alteromonadales	Psychromonadaceae	Psychromonas
X50	93.9031	-11.9583	2.91354	-4.1044	4.05374e-05	0.0003357	Bacteria	Bacteroidetes	BD2-2
X54	39.8537	27.0315	5.04374	5.35942	8.34912e-08	1.10626e-06	Bacteria	Bacteroidetes	Flavobacteria	Flavobacteriales	Flavobacteriaceae	Lutibacter
X58	30.0714	-8.12481	2.29872	-3.53449	0.000408562	0.00318438	Bacteria	Proteobacteria	Alphaproteobacteria	Rhodospirillales	Rhodospirillaceae
X59	55.0984	-8.89232	2.782	-3.19637	0.00139166	0.00996732	Bacteria	Bacteroidetes	BD2-2
X69	59.9946	-26.4541	5.00705	-5.28338	1.26822e-07	1.60037e-06	Bacteria	Proteobacteria	Deltaproteobacteria	Desulfobacterales	Desulfobulbaceae	Desulfotalea
X73	57.0222	-11.5219	3.13289	-3.67772	0.000235332	0.00188978	Bacteria	Bacteroidetes	BD2-2
X76	20.6353	28.493	5.04386	5.64904	1.61345e-08	3.05402e-07	Bacteria	Bacteroidetes	Flavobacteria	Flavobacteriales	Flavobacteriaceae	Lutibacter
X81	74.8684	25.7937	5.05542	5.10218	3.35761e-07	3.86855e-06	Bacteria	Proteobacteria	Alphaproteobacteria	Rhodobacterales	Rhodobacteraceae
X90	28.4915	-34.0862	5.00717	-6.80747	9.9332e-12	8.77432e-10	Bacteria	Lentisphaerae	Lentisphaeria	Victivallales	Unknown Victivallales family
X102	20.3669	-25.3216	5.00752	-5.05671	4.26557e-07	4.7099e-06	Bacteria	Lentisphaerae	Lentisphaeria	Victivallales	Unknown Victivallales family
X104	10.8433	29.4576	5.04426	5.83983	5.22551e-09	1.25887e-07	Bacteria	Proteobacteria	Gammaproteobacteria	Alteromonadales	Shewanellaceae	Shewanella
X105	18.4233	-25.2429	5.00766	-5.04086	4.63441e-07	4.91248e-06	Bacteria	Spirochaetes	Spirochaetes (class)	Spirochaetales	Spirochaetaceae	Spirochaeta
X114	13.535	-24.5538	5.0088	-4.90213	9.48018e-07	9.66249e-06	Bacteria	Spirochaetes	Spirochaetes (class)	Spirochaetales	Spirochaetaceae	Spirochaeta
X124	9.50094	-24.4253	5.00822	-4.87704	1.07688e-06	1.05694e-05	Bacteria	Lentisphaerae	Lentisphaeria	Unknown Lentisphaeria order
X126	9.71384	-24.517	4.0956	-5.98617	2.14844e-09	7.11671e-08	Bacteria	Proteobacteria	Deltaproteobacteria	Desulfovibrionales	Unknown Desulfovibrionales family
X128	16.0377	-29.1466	5.00744	-5.82065	5.86191e-09	1.29451e-07	Bacteria	Firmicutes	Clostridia	Clostridiales	Lachnospiraceae
X141	8.2068	-22.9595	5.01126	-4.58159	4.61456e-06	4.21675e-05	Bacteria	Spirochaetes	Spirochaetes (class)	Spirochaetales	Spirochaetaceae	Spirochaeta
X144	9.87249	-27.2554	5.00783	-5.44256	5.25216e-08	8.18719e-07	Bacteria	Verrucomicrobia	Opitutae	Puniceicoccales	Puniceicoccaceae
X150	15.6124	-29.7775	5.00746	-5.94663	2.73726e-09	7.59935e-08	Bacteria	Proteobacteria	Deltaproteobacteria	Desulfobacterales	Desulfobulbaceae	Desulfobulbus
X170	6.08627	-29.7453	5.00847	-5.939	2.86768e-09	7.59935e-08	Bacteria	Bacteroidetes	Prolixibacter incertae sedis	Unknown Prolixibacter incertae sedis genus
X173	9.4922	-27.0639	5.00795	-5.40418	6.51072e-08	9.08073e-07	Bacteria	Firmicutes	Clostridia	Clostridiales	Unknown Clostridiales family
X184	11.1476	-27.658	5.00772	-5.52308	3.33102e-08	5.51699e-07	Bacteria	Bacteroidetes	BD2-2
X225	6.49995	-25.899	5.00836	-5.17115	2.32656e-07	2.80245e-06	Bacteria	Proteobacteria	Deltaproteobacteria	Desulfobacterales	Desulfobulbaceae	Desulforhopalus
X238	4.75956	-27.1291	5.00892	-5.41616	6.08925e-08	8.96472e-07	Bacteria	Bacteroidetes	Bacteroidia	Bacteroidales	Porphyromonadaceae
X244	6.23988	-27.8305	5.00842	-5.55674	2.74861e-08	4.85587e-07	Bacteria	Proteobacteria	Deltaproteobacteria	Desulfobacterales	Desulfobulbaceae	Desulfobulbus

## Sheet: Palmaria-Control
ASV	baseMean	log2FoldChange	lfcSE	stat	pvalue	padj	level1	level2	level3	level4	level5	level6	level7	level8	level9
X2	2423.12	-9.48227	2.41564	-3.92536	8.65985e-05	0.000526613	Eukaryota	Plastid	stramenopiles (Plastid)	PX clade (Plastid)	Phaeophyceae (Plastid)	Fucales (Plastid)	Fucaceae (Plastid)	Fucus (Plastid)	Fucus vesiculosus Plastid
X3	699.252	13.1389	3.14725	4.17472	2.98352e-05	0.000197439	Eukaryota	Plastid	Rhodophyta (Plastid)	Florideophyceae (Plastid)	Palmariales (Plastid)	Palmariaceae (Plastid)	Palmaria (Plastid)
X6	600.766	28.3193	4.5694	6.1976	5.7329e-10	1.84272e-08	Bacteria	Bacteroidetes	Flavobacteria	Flavobacteriales	Flavobacteriaceae	Lutibacter
X9	640.747	-4.07211	1.02341	-3.97895	6.9219e-05	0.000444979	Bacteria	Proteobacteria	Gammaproteobacteria
X12	318.662	22.9527	4.31203	5.32295	1.02098e-07	9.98785e-07	Bacteria	Proteobacteria	Gammaproteobacteria	Alteromonadales	Psychromonadaceae	Psychromonas
X14	242.699	8.39909	2.61737	3.20898	0.00133207	0.00663721	Bacteria	Proteobacteria	Gammaproteobacteria	Alteromonadales	Psychromonadaceae	Psychromonas
X16	183.797	25.4762	4.58191	5.56018	2.695e-08	4.65164e-07	Bacteria	Proteobacteria	Gammaproteobacteria	Alteromonadales	Psychromonadaceae	Psychromonas
X17	227.801	-4.34957	1.34448	-3.23513	0.00121587	0.00621751	Bacteria	Proteobacteria	Gammaproteobacteria	Alteromonadales	Colwelliaceae	Colwellia
X19	222.724	-7.11984	2.2535	-3.15945	0.00158065	0.00740931	Bacteria	Lentisphaerae	Lentisphaeria	R76-B128
X20	124.38	10.2177	2.43963	4.18822	2.81154e-05	0.000191696	Bacteria	Proteobacteria	Epsilonproteobacteria	Campylobacterales	Helicobacteraceae	Sulfurimonas
X23	139.932	-7.38427	1.9323	-3.82149	0.000132646	0.000785402	Bacteria	Bacteroidetes	Bacteroidia	Bacteroidales	Porphyromonadaceae
X24	82.1012	26.304	5.05175	5.20691	1.92013e-07	1.80012e-06	Eukaryota	Plastid	stramenopiles (Plastid)	PX clade (Plastid)	Phaeophyceae (Plastid)	Fucales (Plastid)	Fucaceae (Plastid)
X32	111.694	-11.3929	3.02301	-3.76871	0.000164093	0.000923025	Bacteria	Proteobacteria	Gammaproteobacteria	Alteromonadales	Psychromonadaceae	Psychromonas
X37	23.2457	27.0637	5.04425	5.36526	8.08306e-08	9.09344e-07
X38	112.488	-11.8067	3.68539	-3.20366	0.00135694	0.00663721	Bacteria	Bacteroidetes	Bacteroidia	Bacteroidales	Porphyromonadaceae
X42	113.096	-12.0524	3.19481	-3.7725	0.000161622	0.000923025	Bacteria	Proteobacteria	Deltaproteobacteria	Desulfobacterales	Desulfobulbaceae
X43	89.4064	-6.65498	2.16531	-3.07345	0.00211598	0.00971625	Bacteria	Proteobacteria	Deltaproteobacteria	Desulfobacterales	Desulfobacteraceae	Unknown Desulfobacteraceae genus
X46	30.5275	37.819	4.22802	8.94484	3.72501e-19	8.38126e-17	Bacteria	Proteobacteria	Gammaproteobacteria	Alteromonadales	Psychromonadaceae	Psychromonas
X50	93.9031	-11.5104	2.91124	-3.95378	7.69248e-05	0.00048078	Bacteria	Bacteroidetes	BD2-2
X51	63.6577	-26.3951	4.45376	-5.92648	3.09496e-09	8.38045e-08	Bacteria	Bacteroidetes	Bacteroidia	Bacteroidales	Porphyromonadaceae
X59	55.0984	-10.5218	2.80782	-3.74731	0.000178739	0.000980885	Bacteria	Bacteroidetes	BD2-2
X66	65.5628	28.5165	4.45842	6.39611	1.59385e-10	5.97694e-09	Bacteria	Proteobacteria	Alphaproteobacteria	Rhodobacterales	Rhodobacteraceae	Leisingera
X69	59.9946	-27.2962	5.00705	-5.45155	4.99324e-08	6.24155e-07	Bacteria	Proteobacteria	Deltaproteobacteria	Desulfobacterales	Desulfobulbaceae	Desulfotalea
X70	57.8745	-8.89915	2.47394	-3.59716	0.000321707	0.00172343	Bacteria	Lentisphaerae	Lentisphaeria	Victivallales	Victivallaceae
X73	57.0222	-11.073	3.13074	-3.53687	0.000404895	0.00211863	Bacteria	Bacteroidetes	BD2-2
X79	39.6679	-10.3292	3.25865	-3.16979	0.00152547	0.00730278	Bacteria	Bacteroidetes	SB-1
X81	74.8684	33.5174	5.04383	6.64524	3.02731e-11	1.36229e-09	Bacteria	Proteobacteria	Alphaproteobacteria	Rhodobacterales	Rhodobacteraceae
X84	3.17028	24.0569	5.04806	4.76558	1.88312e-06	1.41234e-05	Bacteria	Proteobacteria	Gammaproteobacteria	Alteromonadales	Colwelliaceae	Colwellia
X90	28.4915	-33.3981	5.00717	-6.67005	2.55712e-11	1.36229e-09	Bacteria	Lentisphaerae	Lentisphaeria	Victivallales	Unknown Victivallales family
X92	102.823	28.786	4.15733	6.92417	4.38549e-12	3.28912e-10	Eukaryota	Plastid	Viridiplantae (Plastid)	Chlorophyta (Plastid)	Ulvophyceae (Plastid)	Ulvales (Plastid)	Unknown Ulvales (Plastid) genus
X94	11.4662	25.3142	5.04488	5.0178	5.22655e-07	4.35545e-06	Eukaryota	Plastid	stramenopiles (Plastid)	PX clade (Plastid)	Phaeophyceae (Plastid)	Ectocarpales (Plastid)
X102	20.3669	-25.2254	5.00752	-5.03751	4.71639e-07	4.08149e-06	Bacteria	Lentisphaerae	Lentisphaeria	Victivallales	Unknown Victivallales family
X104	10.8433	28.8075	5.04698	5.70786	1.14402e-08	2.14504e-07	Bacteria	Proteobacteria	Gammaproteobacteria	Alteromonadales	Shewanellaceae	Shewanella
X105	18.4233	-24.9497	5.00766	-4.98231	6.28303e-07	5.04886e-06	Bacteria	Spirochaetes	Spirochaetes (class)	Spirochaetales	Spirochaetaceae	Spirochaeta
X113	9.18313	-34.8193	4.00519	-8.69354	3.51305e-18	3.95219e-16	Bacteria	Firmicutes	Clostridia	Clostridiales	Unknown Clostridiales family
X114	13.535	-23.0466	5.0088	-4.60121	4.20035e-06	3.04864e-05	Bacteria	Spirochaetes	Spirochaetes (class)	Spirochaetales	Spirochaetaceae	Spirochaeta
X117	31.2133	26.919	5.04409	5.33673	9.46393e-08	9.67902e-07	Bacteria	Proteobacteria	Alphaproteobacteria	Rhodobacterales	Rhodobacteraceae
X118	39.1744	27.8688	5.044	5.52514	3.29222e-08	4.93833e-07	Bacteria	Proteobacteria	Alphaproteobacteria	Rhodobacterales	Rhodobacteraceae	Phaeobacter
X124	9.50094	-24.6849	5.00822	-4.92888	8.27021e-07	6.41654e-06	Bacteria	Lentisphaerae	Lentisphaeria	Unknown Lentisphaeria order
X128	16.0377	-29.6103	5.00744	-5.91326	3.35407e-09	8.38045e-08	Bacteria	Firmicutes	Clostridia	Clostridiales	Lachnospiraceae
X141	8.2068	-22.4759	5.01126	-4.48507	7.28884e-06	5.12497e-05	Bacteria	Spirochaetes	Spirochaetes (class)	Spirochaetales	Spirochaetaceae	Spirochaeta
X144	9.87249	-27.352	5.00783	-5.46185	4.71205e-08	6.23654e-07	Bacteria	Verrucomicrobia	Opitutae	Puniceicoccales	Puniceicoccaceae
X150	15.6124	-29.445	5.00746	-5.88022	4.09711e-09	8.38045e-08	Bacteria	Proteobacteria	Deltaproteobacteria	Desulfobacterales	Desulfobulbaceae	Desulfobulbus
X170	6.08627	-29.4683	5.00847	-5.88369	4.01229e-09	8.38045e-08	Bacteria	Bacteroidetes	Prolixibacter incertae sedis	Unknown Prolixibacter incertae sedis genus
X173	9.4922	-26.8837	5.00795	-5.36819	7.95301e-08	9.09344e-07	Bacteria	Firmicutes	Clostridia	Clostridiales	Unknown Clostridiales family
X184	11.1476	-27.7814	5.00772	-5.54771	2.89436e-08	4.65164e-07	Bacteria	Bacteroidetes	BD2-2
X225	6.49995	-25.8911	5.00836	-5.16958	2.34616e-07	2.11154e-06	Bacteria	Proteobacteria	Deltaproteobacteria	Desulfobacterales	Desulfobulbaceae	Desulforhopalus
X238	4.75956	-26.763	5.00892	-5.34307	9.13839e-08	9.67902e-07	Bacteria	Bacteroidetes	Bacteroidia	Bacteroidales	Porphyromonadaceae
X244	6.23988	-27.5442	5.00842	-5.49958	3.80706e-08	5.35368e-07	Bacteria	Proteobacteria	Deltaproteobacteria	Desulfobacterales	Desulfobulbaceae	Desulfobulbus

## Sheet: Saccharina-Palmaria
ASV	baseMean	log2FoldChange	lfcSE	stat	pvalue	padj	level1	level2	level3	level4	level5	level6	level7	level8	level9
X25	82.2269	30.2864	4.2472	7.13092	9.97038e-13	7.09559e-11	Bacteria	Proteobacteria	Gammaproteobacteria	Alteromonadales	Psychromonadaceae	Psychromonas
X33	50.0758	-36.6465	3.63703	-10.076	7.0571e-24	3.01338e-21	Bacteria	Actinobacteria	Thermoleophilia	AKIW543
X37	23.2457	-29.2009	4.24787	-6.87425	6.23173e-12	3.32619e-10
X51	63.6577	18.5519	3.80382	4.87718	1.07614e-06	3.28223e-05	Bacteria	Bacteroidetes	Bacteroidia	Bacteroidales	Porphyromonadaceae
X54	39.8537	28.4681	4.24726	6.7027	2.04605e-11	8.73664e-10	Bacteria	Bacteroidetes	Flavobacteria	Flavobacteriales	Flavobacteriaceae	Lutibacter
X56	86.6485	-11.0232	2.50254	-4.40479	1.05888e-05	0.000301429	Bacteria	Cyanobacteria	Cyanobacteria (class)	Chroococcales	Xenococcus and Stanieria Cluster	Stanieria Cluster 2
X58	30.0714	-8.08849	1.97691	-4.09148	4.28636e-05	0.00114392	Bacteria	Proteobacteria	Alphaproteobacteria	Rhodospirillales	Rhodospirillaceae
X66	65.5628	-30.4069	3.75057	-8.10727	5.17707e-16	5.52652e-14	Bacteria	Proteobacteria	Alphaproteobacteria	Rhodobacterales	Rhodobacteraceae	Leisingera
X76	20.6353	31.7829	4.24741	7.48291	7.26971e-14	6.20833e-12	Bacteria	Bacteroidetes	Flavobacteria	Flavobacteriales	Flavobacteriaceae	Lutibacter
X84	3.17028	-26.8298	4.25239	-6.30934	2.80221e-10	9.97119e-09	Bacteria	Proteobacteria	Gammaproteobacteria	Alteromonadales	Colwelliaceae	Colwellia
X92	102.823	-31.3072	3.4948	-8.95822	3.29956e-19	7.04457e-17	Eukaryota	Plastid	Viridiplantae (Plastid)	Chlorophyta (Plastid)	Ulvophyceae (Plastid)	Ulvales (Plastid)	Unknown Ulvales (Plastid) genus
X94	11.4662	-27.0783	4.24862	-6.37342	1.84853e-10	7.17567e-09	Eukaryota	Plastid	stramenopiles (Plastid)	PX clade (Plastid)	Phaeophyceae (Plastid)	Ectocarpales (Plastid)
X113	9.18313	29.6508	3.43215	8.63913	5.6643e-18	8.06218e-16	Bacteria	Firmicutes	Clostridia	Clostridiales	Unknown Clostridiales family
X117	31.2133	-28.5525	4.24769	-6.7219	1.79367e-11	8.50997e-10	Bacteria	Proteobacteria	Alphaproteobacteria	Rhodobacterales	Rhodobacteraceae
X118	39.1744	-30.0013	4.24758	-7.06316	1.62758e-12	9.92824e-11	Bacteria	Proteobacteria	Alphaproteobacteria	Rhodobacterales	Rhodobacteraceae	Phaeobacter
X126	9.71384	-18.0109	3.52041	-5.11613	3.1186e-07	1.02434e-05	Bacteria	Proteobacteria	Deltaproteobacteria	Desulfovibrionales	Unknown Desulfovibrionales family

## Sheet: Fucus-Palmaria
ASV	baseMean	log2FoldChange	lfcSE	stat	pvalue	padj	level1	level2	level3	level4	level5	level6	level7	level8	level9
X2	2423.12	11.0873	2.04822	5.41313	6.19317e-08	7.46277e-07	Eukaryota	Plastid	stramenopiles (Plastid)	PX clade (Plastid)	Phaeophyceae (Plastid)	Fucales (Plastid)	Fucaceae (Plastid)	Fucus (Plastid)	Fucus vesiculosus Plastid
X3	699.252	-14.1937	2.63497	-5.38665	7.17826e-08	8.2379e-07	Eukaryota	Plastid	Rhodophyta (Plastid)	Florideophyceae (Plastid)	Palmariales (Plastid)	Palmariaceae (Plastid)	Palmaria (Plastid)
X6	600.766	-30.0005	3.84574	-7.80098	6.14269e-15	2.11484e-13	Bacteria	Bacteroidetes	Flavobacteria	Flavobacteriales	Flavobacteriaceae	Lutibacter
X12	318.662	-27.5127	3.62637	-7.58683	3.27829e-14	8.77853e-13	Bacteria	Proteobacteria	Gammaproteobacteria	Alteromonadales	Psychromonadaceae	Psychromonas
X14	242.699	-9.45387	2.18237	-4.33193	1.47811e-05	0.000131935	Bacteria	Proteobacteria	Gammaproteobacteria	Alteromonadales	Psychromonadaceae	Psychromonas
X16	183.797	-33.0627	3.85565	-8.57515	9.89567e-18	5.96214e-16	Bacteria	Proteobacteria	Gammaproteobacteria	Alteromonadales	Psychromonadaceae	Psychromonas
X17	227.801	4.16577	1.14027	3.65333	0.000258863	0.00201245	Bacteria	Proteobacteria	Gammaproteobacteria	Alteromonadales	Colwelliaceae	Colwellia
X23	139.932	5.3694	1.64407	3.26593	0.00109107	0.00821709	Bacteria	Bacteroidetes	Bacteroidia	Bacteroidales	Porphyromonadaceae
X24	82.1012	-30.624	4.25677	-7.19417	6.28425e-13	1.5145e-11	Eukaryota	Plastid	stramenopiles (Plastid)	PX clade (Plastid)	Phaeophyceae (Plastid)	Fucales (Plastid)	Fucaceae (Plastid)
X30	79.3898	10.7096	2.61941	4.08855	4.34074e-05	0.000373614	Eukaryota	Plastid	stramenopiles (Plastid)	PX clade (Plastid)	Phaeophyceae (Plastid)	Ectocarpales (Plastid)
X37	23.2457	-29.369	4.24787	-6.91381	4.71798e-12	9.47527e-11
X45	66.3999	-10.8035	3.37375	-3.20223	0.0013637	0.00995911	Eukaryota	Plastid	stramenopiles (Plastid)	PX clade (Plastid)	Phaeophyceae (Plastid)	Ectocarpales (Plastid)
X51	63.6577	24.1325	3.78252	6.38001	1.77075e-10	2.845e-09	Bacteria	Bacteroidetes	Bacteroidia	Bacteroidales	Porphyromonadaceae
X66	65.5628	-30.561	3.75057	-8.14836	3.68889e-16	1.77804e-14	Bacteria	Proteobacteria	Alphaproteobacteria	Rhodobacterales	Rhodobacteraceae	Leisingera
X69	59.9946	21.5857	4.25507	5.07294	3.91715e-07	3.93347e-06	Bacteria	Proteobacteria	Deltaproteobacteria	Desulfobacterales	Desulfobulbaceae	Desulfotalea
X74	26.6173	-8.74062	2.23352	-3.91338	9.10142e-05	0.00075636	Bacteria	Proteobacteria	Gammaproteobacteria	Vibrionales	Vibrionaceae
X76	20.6353	28.5267	4.25335	6.70688	1.98832e-11	3.42275e-10	Bacteria	Bacteroidetes	Flavobacteria	Flavobacteriales	Flavobacteriaceae	Lutibacter
X81	74.8684	-40.2966	4.24737	-9.48742	2.36827e-21	2.85376e-19	Bacteria	Proteobacteria	Alphaproteobacteria	Rhodobacterales	Rhodobacteraceae
X84	3.17028	-26.7466	4.25239	-6.28977	3.17942e-10	4.25688e-09	Bacteria	Proteobacteria	Gammaproteobacteria	Alteromonadales	Colwelliaceae	Colwellia
X90	28.4915	25.1898	4.27423	5.89342	3.78295e-09	4.79837e-08	Bacteria	Lentisphaerae	Lentisphaeria	Victivallales	Unknown Victivallales family
X92	102.823	-31.384	3.4948	-8.98021	2.70258e-19	2.17108e-17	Eukaryota	Plastid	Viridiplantae (Plastid)	Chlorophyta (Plastid)	Ulvophyceae (Plastid)	Ulvales (Plastid)	Unknown Ulvales (Plastid) genus
X94	11.4662	-26.9385	4.24862	-6.34053	2.28977e-10	3.24609e-09	Eukaryota	Plastid	stramenopiles (Plastid)	PX clade (Plastid)	Phaeophyceae (Plastid)	Ectocarpales (Plastid)
X98	18.95	-8.10929	2.19477	-3.69482	0.000220041	0.00176766	Bacteria	Proteobacteria	Gammaproteobacteria	Vibrionales	Vibrionaceae	Photobacterium
X104	10.8433	-32.4042	4.25112	-7.62252	2.48778e-14	7.49443e-13	Bacteria	Proteobacteria	Gammaproteobacteria	Alteromonadales	Shewanellaceae	Shewanella
X113	9.18313	34.263	3.40497	10.0626	8.07973e-24	1.94722e-21	Bacteria	Firmicutes	Clostridia	Clostridiales	Unknown Clostridiales family
X114	13.535	19.8762	4.25658	4.66952	3.01909e-06	2.79846e-05	Bacteria	Spirochaetes	Spirochaetes (class)	Spirochaetales	Spirochaetaceae	Spirochaeta
X117	31.2133	-28.6713	4.24769	-6.74987	1.47979e-11	2.74331e-10	Bacteria	Proteobacteria	Alphaproteobacteria	Rhodobacterales	Rhodobacteraceae
X118	39.1744	-30.0982	4.24758	-7.08597	1.38069e-12	3.02498e-11	Bacteria	Proteobacteria	Alphaproteobacteria	Rhodobacterales	Rhodobacteraceae	Phaeobacter
X121	14.0829	27.0192	4.24802	6.36043	2.01191e-10	3.03044e-09	Bacteria	Actinobacteria	Acidimicrobiia	Acidimicrobiales
X124	9.50094	22.0563	4.25301	5.18606	2.14794e-07	2.25067e-06	Bacteria	Lentisphaerae	Lentisphaeria	Unknown Lentisphaeria order
X125	44.7597	29.9546	3.76534	7.95536	1.78613e-15	7.17428e-14	Bacteria	Planctomycetes	Planctomycetacia	Planctomycetales	Planctomycetaceae	Rhodopirellula
X170	6.08627	21.2238	4.30125	4.93434	8.0422e-07	7.75268e-06	Bacteria	Bacteroidetes	Prolixibacter incertae sedis	Unknown Prolixibacter incertae sedis genus
X173	9.4922	22.3262	4.2584	5.24287	1.58099e-07	1.73191e-06	Bacteria	Firmicutes	Clostridia	Clostridiales	Unknown Clostridiales family

## Sheet: Fucus-Saccharina
	baseMean	log2FoldChange	lfcSE	stat	pvalue	padj	level1	level2	level3	level4	level5	level6	level7	level8	level9
X6	600.766	-36.8381	3.84218	-9.58781	8.99756e-22	3.84196e-19	Bacteria	Bacteroidetes	Flavobacteria	Flavobacteriales	Flavobacteriaceae	Lutibacter
X12	318.662	-30.9139	3.62567	-8.52639	1.50987e-17	1.28943e-15	Bacteria	Proteobacteria	Gammaproteobacteria	Alteromonadales	Psychromonadaceae	Psychromonas
X14	242.699	-12.5096	2.18115	-5.73529	9.73432e-09	2.96897e-07	Bacteria	Proteobacteria	Gammaproteobacteria	Alteromonadales	Psychromonadaceae	Psychromonas
X16	183.797	-36.3521	3.85458	-9.43088	4.06681e-21	8.68264e-19	Bacteria	Proteobacteria	Gammaproteobacteria	Alteromonadales	Psychromonadaceae	Psychromonas
X24	82.1012	-36.6018	4.2472	-8.61785	6.82226e-18	7.28276e-16	Eukaryota	Plastid	stramenopiles (Plastid)	PX clade (Plastid)	Phaeophyceae (Plastid)	Fucales (Plastid)	Fucaceae (Plastid)
X25	82.2269	-30.2436	4.2472	-7.12084	1.07275e-12	5.08959e-11	Bacteria	Proteobacteria	Gammaproteobacteria	Alteromonadales	Psychromonadaceae	Psychromonas
X30	79.3898	11.1582	2.62198	4.25564	2.08448e-05	0.000445036	Eukaryota	Plastid	stramenopiles (Plastid)	PX clade (Plastid)	Phaeophyceae (Plastid)	Ectocarpales (Plastid)
X33	50.0758	33.7325	3.63903	9.26965	1.86758e-20	2.6582e-18	Bacteria	Actinobacteria	Thermoleophilia	AKIW543
X54	39.8537	-28.4625	4.24726	-6.70137	2.06469e-11	8.81623e-10	Bacteria	Bacteroidetes	Flavobacteria	Flavobacteriales	Flavobacteriaceae	Lutibacter
X56	86.6485	8.74455	2.50362	3.49277	0.000478042	0.00850516	Bacteria	Cyanobacteria	Cyanobacteria (class)	Chroococcales	Xenococcus and Stanieria Cluster	Stanieria Cluster 2
X58	30.0714	8.17492	1.97569	4.13776	3.50709e-05	0.000713108	Bacteria	Proteobacteria	Alphaproteobacteria	Rhodospirillales	Rhodospirillaceae
X69	59.9946	20.7437	4.25507	4.87505	1.08781e-06	2.44471e-05	Bacteria	Proteobacteria	Deltaproteobacteria	Desulfobacterales	Desulfobulbaceae	Desulfotalea
X74	26.6173	-8.17707	2.23239	-3.66293	0.00024935	0.00483965	Bacteria	Proteobacteria	Gammaproteobacteria	Vibrionales	Vibrionaceae
X81	74.8684	-32.5728	4.26113	-7.64417	2.10292e-14	1.12243e-12	Bacteria	Proteobacteria	Alphaproteobacteria	Rhodobacterales	Rhodobacteraceae
X90	28.4915	25.8779	4.27423	6.05439	1.40948e-09	5.0154e-08	Bacteria	Lentisphaerae	Lentisphaeria	Victivallales	Unknown Victivallales family
X98	18.95	-7.75578	2.19282	-3.5369	0.000404852	0.00751616	Bacteria	Proteobacteria	Gammaproteobacteria	Vibrionales	Vibrionaceae	Photobacterium
X104	10.8433	-33.0543	4.24789	-7.78136	7.1749e-15	5.10614e-13	Bacteria	Proteobacteria	Gammaproteobacteria	Alteromonadales	Shewanellaceae	Shewanella
X114	13.535	21.3834	4.25658	5.02361	5.07083e-07	1.27367e-05	Bacteria	Spirochaetes	Spirochaetes (class)	Spirochaetales	Spirochaetaceae	Spirochaeta
X121	14.0829	27.0077	4.24802	6.35772	2.04774e-10	7.94894e-09	Bacteria	Actinobacteria	Acidimicrobiia	Acidimicrobiales
X124	9.50094	21.7967	4.25301	5.12501	2.97518e-07	7.94002e-06	Bacteria	Lentisphaerae	Lentisphaeria	Unknown Lentisphaeria order
X125	44.7597	29.1074	3.76534	7.73036	1.07247e-14	6.54206e-13	Bacteria	Planctomycetes	Planctomycetacia	Planctomycetales	Planctomycetaceae	Rhodopirellula
X126	9.71384	20.9048	3.49002	5.98987	2.1001e-09	6.89802e-08	Bacteria	Proteobacteria	Deltaproteobacteria	Desulfovibrionales	Unknown Desulfovibrionales family
X170	6.08627	21.5008	4.30125	4.99875	5.77037e-07	1.36886e-05	Bacteria	Bacteroidetes	Prolixibacter incertae sedis	Unknown Prolixibacter incertae sedis genus
X173	9.4922	22.5064	4.2584	5.28519	1.25577e-07	3.57476e-06	Bacteria	Firmicutes	Clostridia	Clostridiales	Unknown Clostridiales family
