# Supplementary material for: Sea urchin intestinal bacterial communities depend on seaweed diet and contain nitrogen-fixing symbionts
Source: FEMS Microbiol Ecol. 2025 Jan 14;101(2):fiaf006. doi: 10.1093/femsec/fiaf006 (PMC11797059; doi:10.1093/femsec/fiaf006)
Supplement: fiaf006_Supplemental_Files [file fiaf006_supplemental_files.zip › SD4_NifH_protein_aligned.fas]

>A-1/21-347_1_--_unclipped
AALAEIGNKVMIIGCDPKADSTRLILHSKMQNTIMEMAAEAGTVEDIELEDVLLTGYGDVKCVESGGPEPGVGCAGRGVITAINFLEEEGAYTDD--LDFVFYDVLGDVV
>AAD29988.1:12-119_NifH_partial_Pseudomonas_stutzeri_A15
AALAELGKKVMIVGCDPKADSTRLILHSKAQNTIMEMAAEAGTVEDLELEDVLKTGYGDIKCVESGGPEPGVGCAGRGVITAINFLEEEGAYEDD--LDFVFYDVLGDVV
>AAF61402.2:25-132_nitrogenase_reductase_iron_protein_partial_Vibrio_cincinnatiensis
AALAEAGQKVMIIGCDPKADSTRLILHTKMQNTIMEMAAEAGTVEDIELEDVLLTGYGDVKCVESGGPEPGVGCAGRGVITAINFLEEEGAYEED--IDFVFYDVLGDVV
>A-1/21-347_2_--_unclipped
AALAEQKQKVMIIGCDPKADSTRLILHTKMQNTIMEMAAEAGTVEDIELEDVLLTGYGDVKCVESGGPEPGVGCAGRGVITAINFLEEEGAYEED--LDFVFYDVLGDVV
>ABO93639.1:13-120_nitrogenase_iron_protein_partial_Vibrio_parahaemolyticus
AALAEAGQKVMIIGCDPKADSTRLILHTKMQNTIMEMAAEAGTVEDIELEDVLLTGYGDVKCVESGGPEPGVGCAGRGVITAINFLEEEGAYDED--LDFVFIDVLGDVV
>K-6-2/23-349_5_--_unclipped
AGLAEMGKKVMVVGCDPKADSTRLLLGGLAQKSVLDTLREEG--EDVELEDIRSPGYGSSLCVESGGPEPGVGCAGRGIITSINMLEQLGAYDEDENLDYVFYDVLGDVV
>WP_013044574.1:23-130_nitrogenase_iron_protein_Coraliomargarita_akajimensis
AGLAEMGKKVMVVGCDPKADSTRLLLGGLAQKSVLDTLREEG--EDVELEDIRSEGYSTSLCVESGGPEPGVGCAGRGIITSINMLEQLGAYDEEEGLDYVFYDVLGDVV
>ACT67976.1:15-122_NifH_partial_Bradyrhizobium_japonicum
AGLAEMGKKVMVVGCDPKADSTRLLLGGLAQRSVLDTLREEG--EDVELADIRSGGFCSSLCVESGGPEPGVGCAGRGIITSINMLEQLGAYDSSENLDYVFYDVLGDVV
>WP_009512762.1:23-130_nitrogenase_iron_protein_Opitutaceae_bacterium_TAV5
AGLVEMGKKVMVVGCDPKADSTRLLLGGLAQRSVLDTLREEG--EDVELSDIRSPGFCNSLCVESGGPEPGVGCAGRGIITSINMLEQLGAYDESEQLDYVFYDVLGDVV
>K-6-2/19-345_6_--_unclipped
AGLAEMGKKVMVVGCDPKADSTRLLLGGLAQKSVLDTLREEG--EDVELEDIRSPGYGSSLCVESGGPEPGVGCAGRGIITSINMLEQLGAYDEDENLDYVFYDVLGDVV
>PAW77340.1:23-130_nitrogenase_iron_protein_Verrucomicrobia_bacterium_Tous-C9LFEB
AGLVEMGKKVMVVGCDPKADSTRLLLGGLAQRSVLDTLREEG--EDVELADIRSPGYCGSLCVESGGPEPGVGCAGRGIITSINMLEQLGAYNESEKLDYVFYDVLGDVV
>S-1-2/22-348_10_--_unclipped
AALAEAKQKVMIIGCDPKADSTRLILHTKMQNTIMEVAAEAGTVEDIELEDVLLTGYGDVKCVESGGPEPGVGCAGRGVITAINFLEEEGAYEED--LDFVFYDVLGDVV
>S-1-2/22-348_11_--_unclipped
AALAEAKQKVMIIGCDPKADSTRLILHTKMQNTIMEMAAEAGTVEDIELEDVLLTGYGDVKCVESGGPEPGVGCAGRGVITAINFLEEEGAYEED--LDFVFYDVLGDVV
>S-1-2/19-348_12_--_unclipped
AGLVEMGKNIFVVGCDPKADSTRLLLGGLAQKTVLDTLREEG--EDVELDDVVKEGYGGVRCVESGGPEPGVGCAGRGIITSINLLEQLGGWDDKYKTDYTFYDVLGDVV
>WP_075591433.1:23-130_nitrogenase_iron_protein_Labilibacter_marinus
AGLVELGKNILVVGCDPKADSTRLLLGGLAQKTVLDTLREEG--EDVELDDVVKPGYGGVRCVESGGPEPGVGCAGRGIITSINLLEQLGAWDDKFKTDYTFYDVLGDVV
>WP_027473409.1:23-130_nitrogenase_iron_protein_Saccharicrinis_fermentans
AGLVELGKNIIVVGCDPKADSTRLLLGGLAQKTVLDTLREEG--EDVELEDVVKEGYGNVRCVESGGPEPGVGCAGRGIITSINLLEQLGAWDEKYKTDYTFYDVLGDVV
>WP_109262942.1:23-130_nitrogenase_iron_protein_Marinilabilia_sp._WTE
AGLVEAGKNVMVVGCDPKADSTRLLLGGLAQKTVLDTLREEG--EDIDLDDIVKEGYGGVRCVESGGPEPGVGCAGRGIITSINLLEQLGGWDDKYSIDYTFYDVLGDVV
>WP_120274333.1:23-130_nitrogenase_iron_protein_Mangrovibacterium_diazotrophicum
AGLAEMGKNVLVVGCDPKADSTRLLLGGLAQKTVLDTLREEG--EDVELDDIIKPGFKGTRCVESGGPEPGVGCAGRGIITSINLLEQLGAWDEKYKTDYTFYDVLGDVV
>S-1-2/23-349_14_--_unclipped
AALAEAKQKVMIIGCDPKADSTRLILHTKMQNTIMEMAAEAGTVEDIELEDVLLTGYGDVKCVESGGPEPGVGCAGRGVITAINFLEEEGAYEED--LDFVFYDVLGDVV
>S-1-2/19-345_15_--_unclipped
AALAEAKQKVMIIGCDPKADSTRLILHTKMQNTIMEMAAEAGTVEDIELEDVLPTGYGDVKCVESGGPEPGVGCAGRGVITAINFLEEEGVYEED--LDFVFYDVLGDVV
>WP_078924455.1:25-132_nitrogenase_iron_protein_Vibrio_cincinnatiensis
AALAEAGQKVMIIGCDPKADSTRLILHTKMQNTIMEMAAEAGTVEDIELEDVLLTGYGDVKCVESGGPEPGVGCAGRGVITAINFLEEEGAYEED--IDFVFYDVLGDVV
>S-1-2/18-344_16_--_unclipped
AALAEAKQKVMIIGCDPKADSTRLILHTKMQNTIMEMAAEAGTVEDIELEDVLPTGYGDVKCVESGGPEPGVGCAGRGVITAINFLEEEGVYEED--LDFVFYDVLGDVV
>S-1-2/21-347_17_--_unclipped
AALAEAKQKVMIIGCDPKADSTRLILHTKMQNTIMEMAAEAGTVEDIELEDVLLTGYGDVKCVESGGPEPGVGCAGRGVITAINFLEEEGAYEED--LDFVFYDVLGDVV
>S-1-2/21-347_18_--_unclipped
AALAEAKQKVMIIGCDPKADSTRLILHTKMQNTIMEVAAEAGTVEDIELEDVLLTGYGDVKCVESGGPEPGVGCAGRGVITAINFLEEEGAYEED--LDFVFYDVLGDVV
>S-1-2/20-346_23_--_unclipped
AALAEAKQKVMIIGCDPKADSTRLILHTKMQNTIMEMAAEAGTVEDIELEDVLLTGYGDVKCVESGGPEPGVGCAGRGVITAINFLEEEGAYEED--LDFVFYDVLGDVV
>WP_109319110.1:25-132_nitrogenase_iron_protein_Vibrio_sp._E4404
AALAEAGKKVMIIGCDPKADSTRLILHTKMQNTIMEMAAEAGTVEDIELEDVLLTGYGDVKCVESGGPEPGVGCAGRGVITAINFLEEEGAYEED--LDFVFYDVLGDVV
>WP_114608704.1:23-130_nitrogenase_iron_protein_Prosthecochloris_sp._ZM_2
AGLAEMGKNVMVVGCDPKADSTRLLLGGLTQKTVLDTLREEG--EDVELEDIIKEGFKSTRCTESGGPEPGVGCAGRGIITSVNLLEQLGAYDDEWDLDYVFYDVLGDVV
>WP_014254533.1:23-128_nitrogenase_iron_protein_Hungateiclostridium_clariflavum
AGLGEMGKNVMIVGCDPKADSTRLILGGLAQKSVLDTLREEG--EEVELENIMKTGVFGIRCVESGGPEPGVGCAGRGIITSINMLESLGAYTDD--LDYVFYDVLGDVV
>QBF51149.1:16-122_nitrogenase_reductase_partial_Sinorhizobium_sp.
AALVDLGQKILIVGCDPKADSTRLILNAKAQDTVLHLAATEGSVEDLELEDVLKVGYRGIKCVESGGPEPGVGCAGRGVITSINFLEENGAYND---VDYVSYDVLGDVV
>AAL02156.1_dinitrogenase_reductase_partial_Methanosarcina_lacustris
AALVESGKRILQVGCDPKSDSTRLLLGGRKIPTVLDYLRKTSP-DKQSLEGLLFKGFQGAACVETGGPKPGVGCAGRGILSSFEALARLGIRAVP--LDIVLYDVLGDVV
